# Supplementary material for: Proteomics Analysis Reveals Altered Nutrients in the Whey Proteins of Dairy Cow Milk with Different Thermal Treatments
Source: Molecules. 2021 Jul 30;26(15):4628. doi: 10.3390/molecules26154628 (PMC8347753; doi:10.3390/molecules26154628)
Supplement: Supplementary file 1 [file molecules-26-04628-s001.zip]

Archive with 3 entries (3 files):
- Supplemental Table S1.xlsx
- Supplemental Table S2.xlsx
- Supplemental Table S3.xlsx
