# Supplementary material for: Proteomics Analysis Reveals Altered Nutrients in the Whey Proteins of Dairy Cow Milk with Different Thermal Treatments
Source: Molecules. 2021 Jul 30;26(15):4628. doi: 10.3390/molecules26154628 (PMC8347753; doi:10.3390/molecules26154628)
Supplement: Supplementary file 1 [file molecules-26-04628-s001.zip › Supplemental Table S1.xlsx]

## Sheet: Sheet1
PROTEIN_GI_ACCESSION	Description	Name	Gene name
982928492	PREDICTED: alpha-S1-casein isoform X2 [Bos taurus]	casein alpha s1(CSN1S1)	CSN1S1
528953246	PREDICTED: alpha-S1-casein isoform X13 [Bos taurus]	casein alpha s1(CSN1S1)	CSN1S1
87196497	beta-lactoglobulin precursor [Bos taurus]	progestagen-associated endometrial protein(PAEP)	PAEP
982939710	PREDICTED: beta-lactoglobulin isoform X1 [Bos taurus]	progestagen-associated endometrial protein(PAEP)	PAEP
982928498	PREDICTED: alpha-S1-casein isoform X5 [Bos taurus]	casein alpha s1(CSN1S1)	CSN1S1
982983363	PREDICTED: beta-casein isoform X1 [Bos taurus]	casein beta(CSN2)	CSN2
27881412	kappa-casein precursor [Bos taurus]	casein kappa(CSN3)	CSN3
27806963	alpha-S2-casein precursor [Bos taurus]	casein alpha-S2(CSN1S2)	CSN1S2
30794280	serum albumin precursor [Bos taurus]	albumin(ALB)	ALB
982928512	PREDICTED: alpha-S2-casein isoform X1 [Bos taurus]	casein alpha-S2(CSN1S2)	CSN1S2
982962493	PREDICTED: lactotransferrin isoform X1 [Bos taurus]	lactotransferrin(LTF)	LTF
741932316	PREDICTED: complement C3 isoform X1 [Bos taurus]	complement C3(C3)	C3
41386719	lactadherin precursor [Bos taurus]	milk fat globule-EGF factor 8 protein(MFGE8)	MFGE8
27806775	xanthine dehydrogenase/oxidase [Bos taurus]	xanthine dehydrogenase(XDH)	XDH
27805979	alpha-lactalbumin precursor [Bos taurus]	lactalbumin alpha(LALBA)	LALBA
32189338	polymeric immunoglobulin receptor precursor [Bos taurus]	polymeric immunoglobulin receptor(PIGR)	PIGR
27807339	glycosylation-dependent cell adhesion molecule 1 precursor [Bos taurus]	glycosylation-dependent cell adhesion molecule 1(GLYCAM1)	GLYCAM1
114326282	serotransferrin precursor [Bos taurus]	transferrin(TF)	TF
27806233	butyrophilin subfamily 1 member A1 precursor [Bos taurus]	butyrophilin, subfamily 1, member A1(BTN1A1)	BTN1A1
982955872	PREDICTED: lactoperoxidase isoform X3 [Bos taurus]	lactoperoxidase(LPO)	LPO
741957421	PREDICTED: immunoglobulin lambda-like polypeptide 1 isoform X1 [Bos taurus]	immunoglobulin lambda-like polypeptide 1(IGLL1)	IGLL1
982998659	PREDICTED: Ig heavy chain Mem5-like [Bos taurus]	Ig heavy chain Mem5-like(LOC100297192)	LOC100297192
528992092	PREDICTED: nucleobindin-1 isoform X2 [Bos taurus]	nucleobindin 1(NUCB1)	NUCB1
27805809	fatty acid-binding protein, heart [Bos taurus]	fatty acid binding protein 3(FABP3)	FABP3
118151356	angiogenin-1 precursor [Bos taurus]	angiogenin, ribonuclease, RNase A family, 5(ANG)	ANG
77735615	zinc-alpha-2-glycoprotein precursor [Bos taurus]	alpha-2-glycoprotein 1, zinc-binding(AZGP1)	AZGP1
115497164	lipoprotein lipase precursor [Bos taurus]	lipoprotein lipase(LPL)	LPL
75832056	apolipoprotein A-I preproprotein [Bos taurus]	apolipoprotein A1(APOA1)	APOA1
528996770	PREDICTED: fatty acid synthase isoform X1 [Bos taurus]	fatty acid synthase(FASN)	FASN
521258698	platelet glycoprotein 4 [Bos taurus]	CD36 molecule(CD36)	CD36
297483971	PREDICTED: HHIP-like protein 2 [Bos taurus]	HHIP like 2(HHIPL2)	HHIPL2
326937675	IgM precursor [Bos taurus]	IgM(LOC524810)	LOC524810
156120795	sulfhydryl oxidase 1 precursor [Bos taurus]	quiescin sulfhydryl oxidase 1(QSOX1)	QSOX1
27805911	fibroblast growth factor-binding protein 1 precursor [Bos taurus]	fibroblast growth factor binding protein 1(FGFBP1)	FGFBP1
75812932	actin, cytoplasmic 2 [Bos taurus]	actin gamma 1(ACTG1)	ACTG1
27806881	epididymal secretory protein E1 precursor [Bos taurus]	NPC intracellular cholesterol transporter 2(NPC2)	NPC2
528977146	PREDICTED: nucleobindin-2 isoform X1 [Bos taurus]	nucleobindin 2(NUCB2)	NUCB2
112817615	ATP-binding cassette sub-family G member 2 [Bos taurus]	ATP binding cassette subfamily G member 2 (Junior blood group)(ABCG2)	ABCG2
118601862	cysteine-rich secretory protein 3 precursor [Bos taurus]	cysteine-rich secretory protein 3(CRISP3)	CRISP3
741934983	PREDICTED: clusterin isoform X1 [Bos taurus]	clusterin(CLU)	CLU
341572597	pancreatic secretory granule membrane major glycoprotein GP2 precursor [Bos taurus]	glycoprotein 2(GP2)	GP2
741938602	PREDICTED: ezrin isoform X1 [Bos taurus]	ezrin(EZR)	EZR
982961939	PREDICTED: inter-alpha-trypsin inhibitor heavy chain H4 isoform X2 [Bos taurus]	inter-alpha-trypsin inhibitor heavy chain family member 4(ITIH4)	ITIH4
75832090	isocitrate dehydrogenase [NADP] cytoplasmic [Bos taurus]	isocitrate dehydrogenase (NADP(+)) 1, cytosolic(IDH1)	IDH1
528999741	PREDICTED: alpha-1-antiproteinase isoform X1 [Bos taurus]	serpin family A member 1(SERPINA1)	SERPINA1
528952550	PREDICTED: osteopontin isoform X1 [Bos taurus]	secreted phosphoprotein 1(SPP1)	SPP1
528981276	PREDICTED: fibrinogen gamma-B chain isoform X1 [Bos taurus]	fibrinogen gamma chain(FGG)	FGG
75812954	fibrinogen alpha chain precursor [Bos taurus]	fibrinogen alpha chain(FGA)	FGA
528969013	PREDICTED: ras-related protein Rab-1A isoform X1 [Bos taurus]	RAB1A, member RAS oncogene family(RAB1A)	RAB1A
529000151	PREDICTED: serpin A3-5 [Bos taurus]	serpin peptidase inhibitor, clade A (alpha-1 antiproteinase, antitrypsin), member 3(SERPINA3)	SERPINA3
94966811	alpha-1-acid glycoprotein precursor [Bos taurus]	orosomucoid 1(ORM1)	ORM1
78369364	vitamin D-binding protein precursor [Bos taurus]	GC, vitamin D binding protein(GC)	GC
95147674	complement factor B precursor [Bos taurus]	complement factor B(CFB)	CFB
76253709	heat shock cognate 71 kDa protein [Bos taurus]	heat shock protein family A (Hsp70) member 8(HSPA8)	HSPA8
226373737	serpin A3-2 precursor [Bos taurus]	SERPIN A3-2(SERPINA3-2)	SERPINA3-2
741980390	PREDICTED: cystatin-M-like [Bos taurus]	cystatin-M-like(LOC104976285)	LOC104976285
77736201	gelsolin isoform b [Bos taurus]	gelsolin(GSN)	GSN
115495283	protein CREG1 precursor [Bos taurus]	cellular repressor of E1A stimulated genes 1(CREG1)	CREG1
528999795	PREDICTED: serpin A3-7 isoform X1 [Bos taurus]	endopin 2(SERPINA3-7)	SERPINA3-7
95006989	ribonuclease 4 precursor [Bos taurus]	ribonuclease A family member 4(RNASE4)	RNASE4
84579853	lipopolysaccharide-binding protein precursor [Bos taurus]	lipopolysaccharide binding protein(LBP)	LBP
27806739	apolipoprotein E precursor [Bos taurus]	apolipoprotein E(APOE)	APOE
297480019	PREDICTED: beta-2-microglobulin [Bos taurus]	beta-2-microglobulin(LOC783680)	LOC783680
29135321	beta-1,4-galactosyltransferase 1 [Bos taurus]	beta-1,4-galactosyltransferase 1(B4GALT1)	B4GALT1
985701132	serpin A3-7-like precursor [Bos taurus]	serpin A3-7-like(LOC784932)	LOC784932
27806751	alpha-2-HS-glycoprotein precursor [Bos taurus]	alpha 2-HS glycoprotein(AHSG)	AHSG
27807457	dnaJ homolog subfamily C member 3 precursor [Bos taurus]	DnaJ heat shock protein family (Hsp40) member C3(DNAJC3)	DNAJC3
77736171	hemopexin precursor [Bos taurus]	hemopexin(HPX)	HPX
528989719	PREDICTED: gamma-glutamyltranspeptidase 1 isoform X1 [Bos taurus]	gamma-glutamyltransferase 1(GGT1)	GGT1
218931172	fibrinogen beta chain precursor [Bos taurus]	fibrinogen beta chain(FGB)	FGB
99028963	5'-nucleotidase precursor [Bos taurus]	5'-nucleotidase ecto(NT5E)	NT5E
122692297	chitinase-3-like protein 1 precursor [Bos taurus]	chitinase 3-like 1 (cartilage glycoprotein-39)(CHI3L1)	CHI3L1
154152011	cysteine-rich secretory protein LCCL domain-containing 2 precursor [Bos taurus]	cysteine rich secretory protein LCCL domain containing 2(CRISPLD2)	CRISPLD2
28603778	ADP-ribosylation factor 1 [Bos taurus]	ADP ribosylation factor 1(ARF1)	ARF1
27807195	sodium-dependent phosphate transport protein 2B [Bos taurus]	solute carrier family 34 member 2(SLC34A2)	SLC34A2
528947000	PREDICTED: peptidyl-prolyl cis-trans isomerase A isoform X1 [Bos taurus]	peptidylprolyl isomerase A(PPIA)	PPIA
330688394	folate receptor alpha precursor [Bos taurus]	folate receptor 3(FOLR3)	FOLR3
118150406	secretoglobin family 1D member precursor [Bos taurus]	secretoglobin, family 1D, member 2(SCGB1D)	SCGB1D
27807521	prostaglandin-H2 D-isomerase precursor [Bos taurus]	prostaglandin D2 synthase(PTGDS)	PTGDS
741886482	PREDICTED: neutrophil gelatinase-associated lipocalin [Bos taurus]	lipocalin 2(LCN2)	LCN2
27807341	cathelicidin-1 precursor [Bos taurus]	cathelicidin 1(CATHL1)	CATHL1
115495517	ectonucleotide pyrophosphatase/phosphodiesterase family member 3 [Bos taurus]	ectonucleotide pyrophosphatase/phosphodiesterase 3(ENPP3)	ENPP3
27805977	keratin, type I cytoskeletal 10 [Bos taurus]	keratin 10(KRT10)	KRT10
115495481	nucleotide exchange factor SIL1 precursor [Bos taurus]	SIL1 nucleotide exchange factor(SIL1)	SIL1
983004227	PREDICTED: Ig heavy chain Mem5-like, partial [Bos taurus]	Ig heavy chain Mem5-like(LOC104968484)	LOC104968484
164450481	kininogen-2 isoform II precursor [Bos taurus]	kininogen 1(KNG1)	KNG1
41386760	monocyte differentiation antigen CD14 precursor [Bos taurus]	CD14 molecule(CD14)	CD14
982984516	PREDICTED: mucin-16 isoform X8 [Bos taurus]	mucin 16, cell surface associated(MUC16)	MUC16
82697389	apolipoprotein A-IV precursor [Bos taurus]	apolipoprotein A4(APOA4)	APOA4
157954061	alpha-2-macroglobulin precursor [Bos taurus]	alpha-2-macroglobulin(A2M)	A2M
27806487	pigment epithelium-derived factor precursor [Bos taurus]	serpin family F member 1(SERPINF1)	SERPINF1
27806675	cystatin-C precursor [Bos taurus]	cystatin C(CST3)	CST3
528965426	PREDICTED: ribonuclease pancreatic isoform X1 [Bos taurus]	ribonuclease, RNase A family, 1 (pancreatic)(RNASE1)	RNASE1
27806469	peptidyl-prolyl cis-trans isomerase B precursor [Bos taurus]	peptidylprolyl isomerase B(PPIB)	PPIB
157428086	ras-related protein Rab-8A [Bos taurus]	RAB8A, member RAS oncogene family(RAB8A)	RAB8A
982963801	PREDICTED: 1-acyl-sn-glycerol-3-phosphate acyltransferase alpha isoform X1 [Bos taurus]	1-acylglycerol-3-phosphate O-acyltransferase 1(AGPAT1)	AGPAT1
262118301	keratin, type I cytoskeletal 14 [Bos taurus]	keratin 14(KRT14)	KRT14
27806789	transthyretin precursor [Bos taurus]	transthyretin(TTR)	TTR
115495027	78 kDa glucose-regulated protein precursor [Bos taurus]	heat shock protein family A (Hsp70) member 5(HSPA5)	HSPA5
78369298	45 kDa calcium-binding protein precursor [Bos taurus]	stromal cell derived factor 4(SDF4)	SDF4
41386778	mucin-1 precursor [Bos taurus]	mucin 1, cell surface associated(MUC1)	MUC1
262073106	cathepsin D precursor [Bos taurus]	cathepsin D(CTSD)	CTSD
528940102	PREDICTED: fibronectin isoform X9 [Bos taurus]	fibronectin 1(FN1)	FN1
528988998	PREDICTED: ubiquitin [Bos taurus]	ubiquitin(LOC101902760)	LOC101902760
982981610	PREDICTED: keratin, type II cytoskeletal 1 [Bos taurus]	keratin 1(KRT1)	KRT1
114052486	cell division control protein 42 homolog precursor [Bos taurus]	cell division cycle 42(CDC42)	CDC42
114053019	alpha-1B-glycoprotein precursor [Bos taurus]	alpha-1-B glycoprotein(A1BG)	A1BG
28603756	transforming protein RhoA precursor [Bos taurus]	ras homolog family member A(RHOA)	RHOA
115495023	ras-related protein Rab-18 [Bos taurus]	RAB18, member RAS oncogene family(RAB18)	RAB18
741984093	PREDICTED: uncharacterized protein LOC517854 isoform X1 [Bos taurus]	odorant-binding protein-like(MGC151921)	MGC151921
347300329	mammary serum amyloid A3.2 precursor [Bos taurus]	mammary serum amyloid A3.2(M-SAA3.2)	M-SAA3.2
38566696	serum amyloid A 3 precursor [Bos taurus]	serum amyloid A 3(SAA3)	SAA3
156120885	CD5 antigen-like precursor [Bos taurus]	CD5 molecule-like(CD5L)	CD5L
77736341	antithrombin-III precursor [Bos taurus]	serpin family C member 1(SERPINC1)	SERPINC1
114050715	moesin [Bos taurus]	moesin(MSN)	MSN
41386713	parathyroid hormone-related protein precursor [Bos taurus]	parathyroid hormone like hormone(PTHLH)	PTHLH
254304479	histatherin precursor [Bos taurus]	histatherin(HSTN)	HSTN
31341666	lysosomal alpha-mannosidase precursor [Bos taurus]	mannosidase alpha class 2B member 1(MAN2B1)	MAN2B1
983002256	PREDICTED: granulins [Bos taurus]	granulin precursor(GRN)	GRN
27808640	peptidoglycan recognition protein 1 precursor [Bos taurus]	peptidoglycan recognition protein 1(PGLYRP1)	PGLYRP1
300795871	dnaJ homolog subfamily B member 9 precursor [Bos taurus]	DnaJ heat shock protein family (Hsp40) member B9(DNAJB9)	DNAJB9
68299807	elongation factor 1-alpha 1 [Bos taurus]	eukaryotic translation elongation factor 1 alpha 1(EEF1A1)	EEF1A1
529009753	PREDICTED: long-chain-fatty-acid--CoA ligase 1 isoform X2 [Bos taurus]	acyl-CoA synthetase long-chain family member 1(ACSL1)	ACSL1
114051379	leucine-rich alpha-2-glycoprotein precursor [Bos taurus]	leucine rich alpha-2-glycoprotein 1(LRG1)	LRG1
741974179	PREDICTED: G-protein coupled receptor family C group 5 member B isoform X1 [Bos taurus]	G protein-coupled receptor class C group 5 member B(GPRC5B)	GPRC5B
76253900	rab GDP dissociation inhibitor beta [Bos taurus]	GDP dissociation inhibitor 2(GDI2)	GDI2
78042540	synaptobrevin homolog YKT6 [Bos taurus]	YKT6 v-SNARE homolog (S. cerevisiae)(YKT6)	YKT6
27806449	dystroglycan precursor [Bos taurus]	dystroglycan 1(DAG1)	DAG1
530719543	serine protease HTRA1 precursor [Bos taurus]	HtrA serine peptidase 1(HTRA1)	HTRA1
114050915	chemokine (C-X-C motif) ligand 3 precursor [Bos taurus]	chemokine (C-X-C motif) ligand 3(CXCL3)	CXCL3
27807367	14-3-3 protein zeta/delta [Bos taurus]	tyrosine 3-monooxygenase/tryptophan 5-monooxygenase activation protein zeta(YWHAZ)	YWHAZ
297490679	PREDICTED: extracellular serine/threonine protein kinase FAM20C isoform X1, partial [Bos taurus]	FAM20C, golgi associated secretory pathway kinase(FAM20C)	FAM20C
84370043	heat shock 70 kDa protein 13 precursor [Bos taurus]	heat shock protein family A (Hsp70) member 13(HSPA13)	HSPA13
115496418	inter-alpha-trypsin inhibitor heavy chain H1 precursor [Bos taurus]	inter-alpha-trypsin inhibitor heavy chain 1(ITIH1)	ITIH1
529012269	PREDICTED: neutral alpha-glucosidase AB isoform X1 [Bos taurus]	glucosidase II alpha subunit(GANAB)	GANAB
114051137	tetranectin precursor [Bos taurus]	C-type lectin domain family 3 member B(CLEC3B)	CLEC3B
164420791	transforming growth factor beta-2 precursor [Bos taurus]	transforming growth factor beta 2(TGFB2)	TGFB2
41386685	thrombospondin-1 precursor [Bos taurus]	thrombospondin 1(THBS1)	THBS1
27806673	cathepsin L2 precursor [Bos taurus]	cathepsin V(CTSV)	CTSV
741971345	PREDICTED: uncharacterized protein LOC528329 [Bos taurus]	uncharacterized LOC528329(LOC528329)	LOC528329
32401410	immunoglobulin J chain precursor [Bos taurus]	joining chain of multimeric IgA and IgM(JCHAIN)	JCHAIN
375065868	ceruloplasmin precursor [Bos taurus]	ceruloplasmin(CP)	CP
62751733	chitinase domain-containing protein 1 precursor [Bos taurus]	chitinase domain containing 1(CHID1)	CHID1
94966763	haptoglobin precursor [Bos taurus]	haptoglobin(HP)	HP
51491841	transketolase [Bos taurus]	transketolase(TKT)	TKT
84000297	ras-related protein Rab-11A [Bos taurus]	RAB11A, member RAS oncogene family(RAB11A)	RAB11A
114051808	complement component C7 precursor [Bos taurus]	complement C7(C7)	C7
983006498	PREDICTED: endothelial lipase [Bos taurus]	endothelial lipase(LOC509808)	LOC509808
528937964	PREDICTED: inhibitor of carbonic anhydrase isoform X1 [Bos taurus]	serotransferrin-like(LOC525947)	LOC525947
741932605	PREDICTED: perilipin-3 isoform X4 [Bos taurus]	perilipin 3(PLIN3)	PLIN3
28195402	allergen Bos d 2 precursor [Bos taurus]	major allergen BDA20(BDA20)	BDA20
253683497	selenoprotein M precursor [Bos taurus]	selenoprotein M(SELENOM)	SELENOM
27806443	ras-related C3 botulinum toxin substrate 1 precursor [Bos taurus]	ras-related C3 botulinum toxin substrate 1 (rho family, small GTP binding protein Rac1)(RAC1)	RAC1
73853762	annexin A1 [Bos taurus]	annexin A1(ANXA1)	ANXA1
741944729	PREDICTED: beta-lactoglobulin-2-like [Bos taurus]	beta-lactoglobulin-2-like(LOC100848610)	LOC100848610
982994827	PREDICTED: collagen alpha-1(XIV) chain isoform X4 [Bos taurus]	collagen type XIV alpha 1 chain(COL14A1)	COL14A1
27807337	cathelicidin-4 precursor [Bos taurus]	cathelicidin 4(CATHL4)	CATHL4
27806911	CD9 antigen [Bos taurus]	CD9 molecule(CD9)	CD9
41386723	mucin-15 precursor [Bos taurus]	mucin 15, cell surface associated(MUC15)	MUC15
75812938	dipeptidyl peptidase 1 precursor [Bos taurus]	cathepsin C(CTSC)	CTSC
741954210	PREDICTED: alpha-enolase isoform X1 [Bos taurus]	enolase 1(ENO1)	ENO1
155372309	mammaglobin-A precursor [Bos taurus]	secretoglobin, family 2A, member 2(SCGB2A2)	SCGB2A2
114051225	protein HP-20 homolog precursor [Bos taurus]	protein HP-20 homolog(MGC137014)	MGC137014
27806501	protein disulfide-isomerase precursor [Bos taurus]	prolyl 4-hydroxylase subunit beta(P4HB)	P4HB
78365297	glycerol-3-phosphate dehydrogenase [NAD(+)], cytoplasmic [Bos taurus]	glycerol-3-phosphate dehydrogenase 1(GPD1)	GPD1
148238273	inter-alpha-trypsin inhibitor heavy chain H2 precursor [Bos taurus]	inter-alpha-trypsin inhibitor heavy chain 2(ITIH2)	ITIH2
56710317	keratin, type II cytoskeletal 5 [Bos taurus]	keratin 5(KRT5)	KRT5
297483902	PREDICTED: apolipoprotein R [Bos taurus]	apolipoprotein R(LOC515150)	LOC515150
157280001	heparin cofactor 2 precursor [Bos taurus]	serpin family D member 1(SERPIND1)	SERPIND1
88319929	metalloproteinase inhibitor 3 precursor [Bos taurus]	TIMP metallopeptidase inhibitor 3(TIMP3)	TIMP3
75812940	phosphatidylethanolamine-binding protein 1 [Bos taurus]	phosphatidylethanolamine binding protein 1(PEBP1)	PEBP1
982959523	PREDICTED: complement component C9 isoform X1 [Bos taurus]	complement C9(C9)	C9
27806947	prothrombin precursor [Bos taurus]	coagulation factor II, thrombin(F2)	F2
27806815	plasminogen precursor [Bos taurus]	plasminogen(PLG)	PLG
156120479	fructose-bisphosphate aldolase A [Bos taurus]	aldolase, fructose-bisphosphate A(ALDOA)	ALDOA
164518978	acyl-CoA-binding protein [Bos taurus]	diazepam binding inhibitor, acyl-CoA binding protein(DBI)	DBI
134085671	histone H1.2 [Bos taurus]	histone cluster 1, H1c(HIST1H1C)	HIST1H1C
741953420	PREDICTED: C4b-binding protein alpha chain isoform X6 [Bos taurus]	complement component 4 binding protein alpha(C4BPA)	C4BPA
300795742	synaptic vesicle membrane protein VAT-1 homolog [Bos taurus]	vesicle amine transport 1(VAT1)	VAT1
77404273	glyceraldehyde-3-phosphate dehydrogenase [Bos taurus]	glyceraldehyde-3-phosphate dehydrogenase(GAPDH)	GAPDH
27807111	spermadhesin-1 precursor [Bos taurus]	spermadhesin 1(SPADH1)	SPADH1
528990360	PREDICTED: IST1 homolog isoform X3 [Bos taurus]	IST1, ESCRT-III associated factor(IST1)	IST1
139947602	cathepsin L1 precursor [Bos taurus]	cathepsin L(CTSL)	CTSL
741926361	PREDICTED: ras-related protein Rap-1b isoform X1 [Bos taurus]	RAP1B, member of RAS oncogene family(RAP1B)	RAP1B
332205887	laminin subunit gamma-1 precursor [Bos taurus]	laminin subunit gamma 1(LAMC1)	LAMC1
47564119	apolipoprotein C-III precursor [Bos taurus]	apolipoprotein C-III(APOC3)	APOC3
148230374	protein disulfide-isomerase A3 precursor [Bos taurus]	protein disulfide isomerase family A member 3(PDIA3)	PDIA3
114050753	protein HP-25 homolog 1 precursor [Bos taurus]	protein HP-25 homolog 1(LOC511240)	LOC511240
982959007	PREDICTED: beta-2-glycoprotein 1 isoform X2 [Bos taurus]	apolipoprotein H(APOH)	APOH
118151330	14-3-3 protein theta [Bos taurus]	tyrosine 3-monooxygenase/tryptophan 5-monooxygenase activation protein theta(YWHAQ)	YWHAQ
122692579	PDZ domain-containing protein GIPC2 [Bos taurus]	GIPC PDZ domain containing family member 2(GIPC2)	GIPC2
165905571	cytosol aminopeptidase [Bos taurus]	leucine aminopeptidase 3(LAP3)	LAP3
27805889	guanine nucleotide-binding protein G(o) subunit alpha [Bos taurus]	G protein subunit alpha o1(GNAO1)	GNAO1
741969892	PREDICTED: ras-related protein Rab-7a isoform X1 [Bos taurus]	RAB7A, member RAS oncogene family(RAB7A)	RAB7A
982927686	PREDICTED: annexin A5 isoform X1 [Bos taurus]	annexin A5(ANXA5)	ANXA5
27819608	hemoglobin subunit beta [Bos taurus]	hemoglobin, beta(HBB)	HBB
27806447	prosaposin precursor [Bos taurus]	prosaposin(PSAP)	PSAP
147907040	renin receptor precursor [Bos taurus]	ATPase H+ transporting accessory protein 2(ATP6AP2)	ATP6AP2
166159174	angiotensinogen precursor [Bos taurus]	angiotensinogen(AGT)	AGT
195539525	primary amine oxidase, liver isozyme precursor [Bos taurus]	amine oxidase, copper containing 3(SAO)	SAO
741943072	PREDICTED: UTP--glucose-1-phosphate uridylyltransferase isoform X1 [Bos taurus]	UDP-glucose pyrophosphorylase 2(UGP2)	UGP2
330688474	laminin subunit beta-1 precursor [Bos taurus]	laminin subunit beta 1(LAMB1)	LAMB1
741914091	PREDICTED: probable cation-transporting ATPase 13A4 isoform X4 [Bos taurus]	ATPase 13A4(ATP13A4)	ATP13A4
27806081	peroxiredoxin-1 [Bos taurus]	peroxiredoxin 1(PRDX1)	PRDX1
156120591	syntaxin-3 [Bos taurus]	syntaxin 3(STX3)	STX3
84579874	ras-related protein R-Ras [Bos taurus]	related RAS viral (r-ras) oncogene homolog(RRAS)	RRAS
60592792	heat shock protein HSP 90-alpha [Bos taurus]	heat shock protein 90 alpha family class A member 1(HSP90AA1)	HSP90AA1
27806723	calreticulin precursor [Bos taurus]	calreticulin(CALR)	CALR
982934016	PREDICTED: solute carrier family 28 member 3 isoform X1 [Bos taurus]	solute carrier family 28 member 3(SLC28A3)	SLC28A3
156120815	protein kinase C-binding protein NELL2 precursor [Bos taurus]	neural EGFL like 2(NELL2)	NELL2
114051692	complement component C6 precursor [Bos taurus]	complement C6(C6)	C6
741964387	PREDICTED: rho GDP-dissociation inhibitor 1 isoform X1 [Bos taurus]	Rho GDP dissociation inhibitor alpha(ARHGDIA)	ARHGDIA
118150822	Na(+)/H(+) exchange regulatory cofactor NHE-RF1 [Bos taurus]	SLC9A3 regulator 1(SLC9A3R1)	SLC9A3R1
982987321	PREDICTED: CD109 antigen isoform X3 [Bos taurus]	CD109 molecule(CD109)	CD109
982945146	PREDICTED: syndecan-2 isoform X1 [Bos taurus]	syndecan 2(SDC2)	SDC2
741962304	PREDICTED: alpha-2-antiplasmin isoform X1 [Bos taurus]	serpin family F member 2(SERPINF2)	SERPINF2
62751593	profilin-1 [Bos taurus]	profilin 1(PFN1)	PFN1
150247129	protocadherin gamma-A2 precursor [Bos taurus]	protocadherin gamma subfamily A, 2(PCDHGA2)	PCDHGA2
144953871	15 kDa selenoprotein precursor [Bos taurus]	selenoprotein F(SELENOF)	SELENOF
165973998	protein S100-A8 [Bos taurus]	S100 calcium binding protein A8(S100A8)	S100A8
114052490	protein S100-A9 [Bos taurus]	S100 calcium binding protein A9(S100A9)	S100A9
27807289	annexin A2 [Bos taurus]	annexin A2(ANXA2)	ANXA2
114052298	apolipoprotein A-II precursor [Bos taurus]	apolipoprotein A2(APOA2)	APOA2
