# Supplementary material for: Proteomics Analysis Reveals Altered Nutrients in the Whey Proteins of Dairy Cow Milk with Different Thermal Treatments
Source: Molecules. 2021 Jul 30;26(15):4628. doi: 10.3390/molecules26154628 (PMC8347753; doi:10.3390/molecules26154628)
Supplement: Supplementary file 1 [file molecules-26-04628-s001.zip › Supplemental Table S2.xlsx]

## Sheet: Sheet1
129_N/128_C	129_N/128_N	129_N/129_C	130_C/128_C	130_C/128_N	130_C/129_C	130_N/128_C	130_N/128_N	130_N/129_C	C: T-test Significant	N: stddev UHTVSBS	N: UHTVSBS	N: -Log T-test p-value	N: T-test Difference	ratios	T: Accession	T: Description	T: Coverage	T: # Proteins	T: # Unique Peptides	T: # Peptides	T: # PSMs	T: 129_N/128_C Count	T: 129_N/128_C Variability [%]	T: 129_N/128_N Count	T: 129_N/128_N Variability [%]	T: 129_N/129_C Count	T: 129_N/129_C Variability [%]	T: 130_C/128_C Count	T: 130_C/128_C Variability [%]	T: 130_C/128_N Count	T: 130_C/128_N Variability [%]	T: 130_C/129_C Count	T: 130_C/129_C Variability [%]	T: 130_N/128_C Count	T: 130_N/128_C Variability [%]	T: 130_N/128_N Count	T: 130_N/128_N Variability [%]	T: 130_N/129_C Count	T: 130_N/129_C Variability [%]	T: # AAs	T: MW [kDa]	T: calc. pI	T: Score
-0.494109	-0.60165	-0.643856	-0.341903	-0.520769	-0.573467	-0.516636	-0.506353	-0.512514	+	0.0847056	-0.523473	7.13159	-0.523473	0.695695	27806963	alpha-S2-casein precursor [Bos taurus]	66.67	1	2	34	312	18	39.4	18	21.4	18	41.9	18	44.9	18	38.7	18	52.1	18	33.3	18	31.3	18	28.8	222	26	8.43	455.86
-0.0831412	-0.179515	-0.358454	-0.545824	-0.657445	-0.785875	-0.320126	-0.424688	-0.575615	+	0.227173	-0.436743	3.37626	-0.436743	0.738801	147907040	renin receptor precursor [Bos taurus]	7.41	1	2	2	2	1		1		1		1		1		1		1		1		1		351	39.5	5.55	2.17
-0.258425	-0.362158	-0.179515	-0.710756	-0.828793	-0.595097	-0.304006	-0.415038	-0.204233	+	0.231558	-0.428669	3.26871	-0.428669	0.742947	982934016	PREDICTED: solute carrier family 28 member 3 isoform X1 [Bos taurus]	3.44	1	2	2	3	2	33.2	2	0.6	2	20.6	2	49	2	14.7	2	35.4	2	43.4	2	9.8	2	30.2	697	77.2	7.43	1.69
-0.413115	-0.0724828	-0.332789	-0.522841	-0.436354	-0.358454	-0.494109	-0.401635	-0.277534	+	0.134426	-0.367702	4.43953	-0.367701	0.775016	741931998	PREDICTED: Ig heavy chain Mem5-like, partial [Bos taurus]	27.86	6	2	5	26	5	74.5	5	38.4	5	49.9	5	5.6	5	14.5	5	7.9	5	11.5	5	10.5	5	24.1	280	29.6	7.12	42.19
-0.351074	-0.358454	-0.179515	-0.378945	-0.411195	-0.182786	-0.739372	-0.318326	-0.265345	+	0.16633	-0.35389	3.67167	-0.35389	0.782471	41386760	monocyte differentiation antigen CD14 precursor [Bos taurus]	21.72	2	6	6	8	5	37.1	5	35	5	17.6	5	41.4	5	57.3	5	28.4	5	106.6	5	43.4	5	58.4	373	39.7	5.57	15.29
-0.307573	-0.380822	-0.291592	-0.298673	-0.158429	-0.237864	-0.436354	-0.340075	-0.588574	+	0.123084	-0.337773	4.44974	-0.337773	0.791262	115495023	ras-related protein Rab-18 [Bos taurus]	41.75	1	7	7	8	5	24.1	5	30.1	5	6.9	5	6.6	5	13.9	5	1.1	5	22.6	5	16.5	5	10	206	23	5.24	11.78
-0.448115	-0.152003	-0.15682	-0.403542	-0.432455	-0.26708	-0.362158	-0.529073	-0.0320937	+	0.166219	-0.30926	3.28292	-0.30926	0.807056	156120815	protein kinase C-binding protein NELL2 precursor [Bos taurus]	5.39	1	4	4	5	4	9.9	4	46.8	4	27.9	4	20.9	4	10.3	4	11.1	4	14.6	4	73.3	4	12.8	816	91.2	5.77	0
-0.0694519	-0.103147	-0.354759	-0.209228	-0.407364	-0.37146	-0.33825	-0.307573	-0.516636	+	0.144988	-0.297541	3.56536	-0.297541	0.813638	262073106	cathepsin D precursor [Bos taurus]	21.46	3	7	7	9	5	39.1	5	14.1	5	38.8	5	12	5	30.2	5	2.7	5	33.5	5	23	5	8.3	410	44.5	7.65	12.72
0.24732	-0.0785636	0.00432164	-0.446148	-0.785875	-0.655172	-0.123434	-0.456009	-0.347399	+	0.332069	-0.29344	1.53447	-0.29344	0.815954	27806447	prosaposin precursor [Bos taurus]	5.71	1	2	2	2	1		1		1		1		1		1		1		1		1		525	58	5.2	2.18
-0.597278	0.27858	0.0172092	-0.628162	-0.0247367	-0.24127	-0.841663	-0.176251	-0.411195	+	0.35901	-0.291641	1.38985	-0.291641	0.816972	84000297	ras-related protein Rab-11A [Bos taurus]	14.81	2	3	3	4	3	16.3	3	11.6	3	5.1	3	4.4	3	5.9	3	2.4	3	21.2	3	9.9	3	8	216	24.5	6.57	6.47
-0.258425	-0.200913	0.133564	-0.0588937	-0.0144996	0.370722	-1.01159	-0.96016	-0.599462		0.476938	-0.288851	0.971605	-0.288851	0.818554	741953420	PREDICTED: C4b-binding protein alpha chain isoform X6 [Bos taurus]	3.28	7	2	2	2	1		1		1		1		1		1		1		1		1		610	68.8	6.38	4.15
-0.373327	-0.226004	-0.541618	-0.244685	-0.123434	-0.249822	-0.236164	-0.16004	-0.369595	+	0.128002	-0.280521	3.7596	-0.280521	0.823294	982928498	PREDICTED: alpha-S1-casein isoform X5 [Bos taurus]	90.05	3	3	22	654	22	23.2	22	30.1	22	33.1	22	22.7	22	21.7	22	29.8	22	31.9	22	20.6	22	25.3	201	23	5.08	1470.57
-0.520769	-0.50226	-0.648372	0.115033	0.119024	0.0243196	-0.323733	-0.312939	-0.430509	+	0.29078	-0.275578	1.66342	-0.275578	0.826119	88319929	metalloproteinase inhibitor 3 precursor [Bos taurus]	9.95	1	2	2	3	2	60.4	2	15.9	2	55.4	2	39.8	2	1.6	2	35.4	2	35.5	2	5.5	2	31.1	211	24.2	8.72	4.67
-0.239566	-0.125006	-0.263612	-0.21927	-0.275786	-0.286304	-0.351074	-0.314733	-0.403542	+	0.0798475	-0.275433	5.18249	-0.275433	0.826202	118601862	cysteine-rich secretory protein 3 precursor [Bos taurus]	22.13	1	8	8	17	17	26.6	17	26.7	17	20.7	17	25.5	17	23.5	17	15.8	17	31.9	17	39.7	17	21.4	244	27.4	8.28	39.42
-0.345564	-0.428566	-0.302226	0.0565835	-0.0394883	0.136191	-0.475936	-0.567041	-0.413115	+	0.251871	-0.264351	1.86562	-0.264351	0.832573	741954210	PREDICTED: alpha-enolase isoform X1 [Bos taurus]	7.37	2	2	2	2	1		1		1		1		1		1		1		1		1		434	47.4	6.46	5.12
-1.24127	-0.68966	-0.873027	-0.16004	0.37629	0.243669	-0.300448	0.243669	0.0881415		0.566599	-0.256964	0.676243	-0.256964	0.836847	27819608	hemoglobin subunit beta [Bos taurus]	17.93	1	2	2	2	2	63.5	2	78.2	2	43	2	6.1	2	17	2	11	2	40.6	2	53.1	2	22.3	145	15.9	7.59	2.19
-0.155213	-0.187707	-0.212568	-0.207561	-0.204233	-0.307573	-0.261881	-0.302226	-0.347399	+	0.0645966	-0.242929	5.46526	-0.242929	0.845028	521258698	platelet glycoprotein 4 [Bos taurus]	18.22	3	11	11	30	28	32.4	28	29.4	28	34.2	28	20.3	28	21.1	28	21.8	28	39.1	28	34.6	28	33.1	472	52.9	8.1	64.03
-0.237864	-0.432455	-0.362158	-0.0350469	0.129613	-0.0923401	-0.347399	-0.392137	-0.415038	+	0.199261	-0.242758	2.19053	-0.242758	0.845128	118150406	secretoglobin family 1D member precursor [Bos taurus]	19.61	1	2	2	7	7	33.1	7	32	7	15.4	7	10.4	7	42.3	7	7.2	7	18.5	7	12.4	7	18.9	102	11.3	8.73	16.78
-0.226004	-0.300448	-0.444184	-0.0276749	-0.115597	-0.209228	-0.190997	-0.270556	-0.388355	+	0.128633	-0.241449	3.30796	-0.241449	0.845895	741943072	PREDICTED: UTP--glucose-1-phosphate uridylyltransferase isoform X1 [Bos taurus]	5.03	3	2	2	2	2	23.2	2	6.5	2	29.1	2	33.6	2	16.4	2	18.9	2	14.3	2	2.2	2	38.5	497	55.6	7.61	2.15
-0.362158	-0.403542	0.190299	0.0496307	-0.380822	-0.00868222	-0.236164	-0.678072	-0.286304	+	0.26877	-0.23509	1.51631	-0.23509	0.849632	529000151	PREDICTED: serpin A3-5 [Bos taurus]	25.24	6	3	11	19	3	2.2	3	10.4	3	3.8	3	22.3	3	17.2	3	12.8	3	38.7	3	13.8	3	61.4	412	46.3	6.74	25.77
-0.204233	-0.101598	-1.2723	0.567545	0.625738	-0.426625	-0.0831412	0.0648829	-1.25843		0.67793	-0.232017	0.47549	-0.232017	0.851444	27805977	keratin, type I cytoskeletal 10 [Bos taurus]	10.84	19	4	7	9	4	3.7	4	16.1	4	58.4	4	23.3	4	13	4	23.9	4	55.6	4	47.1	4	25.8	526	54.8	5.11	15.69
-0.356605	-0.321928	0.0229004	-0.488026	-0.448115	-0.0014434	-0.345564	-0.1976	0.0551957	+	0.209331	-0.231243	1.97329	-0.231243	0.851901	114051225	protein HP-20 homolog precursor [Bos taurus]	40.31	1	5	5	6	4	11.9	4	3	4	19.5	4	7.4	4	15.5	4	8.3	4	45.7	4	42.2	4	31.8	191	20.6	8.59	5.02
-0.168123	-0.340075	-0.150401	-0.204233	-0.37146	-0.131313	-0.166503	-0.291592	-0.215915	+	0.0870463	-0.226624	4.28505	-0.226624	0.854632	75832056	apolipoprotein A-I preproprotein [Bos taurus]	77.36	2	27	27	43	38	32.2	38	33.3	38	33.2	38	21.5	38	32	38	30.2	38	22.6	38	17.9	38	20.2	265	30.3	5.97	78.41
-0.210897	-0.253257	-0.284546	-0.0694519	-0.32916	-0.239566	-0.268817	-0.0740006	-0.279284	+	0.0918141	-0.22322	4.07363	-0.22322	0.856651	75832090	isocitrate dehydrogenase [NADP] cytoplasmic [Bos taurus]	46.14	1	18	18	26	18	25.9	18	21.2	18	14	18	34.9	18	21.5	18	38	18	20.6	18	19.6	18	15	414	46.7	6.55	33.15
-0.432455	-0.275786	-0.452057	-0.291592	-0.148801	-0.275786	-0.0908029	0.0593554	-0.0892673	+	0.168521	-0.22191	2.3733	-0.22191	0.85743	114051692	complement component C6 precursor [Bos taurus]	2.15	2	2	2	2	2	19.2	2	8.9	2	2.4	2	46.2	2	16.2	2	22.8	2	22.6	2	5.6	2	0.9	932	104.5	6.98	0
-0.21424	-0.103147	0.100305	-0.365871	-0.349235	-0.281036	-0.388355	-0.28279	-0.0877334	+	0.161153	-0.219123	2.45121	-0.219123	0.859088	330688394	folate receptor alpha precursor [Bos taurus]	29.05	2	7	7	10	8	6.1	8	29.7	8	24.9	8	17.6	8	21.3	8	18.4	8	20	8	27.4	8	31.4	241	27.9	7.84	16.98
-0.179515	-0.140826	-0.291592	-0.204233	-0.212568	-0.26708	-0.181149	-0.179515	-0.296899	+	0.0553812	-0.217042	5.60121	-0.217042	0.860328	982983363	PREDICTED: beta-casein isoform X1 [Bos taurus]	69.88	2	15	15	933	502	25.7	502	25	502	25.2	502	25.8	502	26.1	502	25.9	502	23.9	502	24.9	502	25.5	259	29.1	6.29	912.86
0.0922074	-0.277534	-0.390245	-0.107803	-0.490051	-0.552156	0.210389	-0.164884	-0.249822	+	0.253597	-0.214433	1.4573	-0.214433	0.861885	47564119	apolipoprotein C-III precursor [Bos taurus]	19.79	1	2	2	2	1		1		1		1		1		1		1		1		1		96	10.7	5.11	2.91
-0.120294	-0.187707	-0.554273	-0.0649175	-0.145605	-0.461959	0.0648829	-0.00868222	-0.347399	+	0.209242	-0.202884	1.70721	-0.202884	0.868812	144953871	15 kDa selenoprotein precursor [Bos taurus]	14.2	1	2	2	2	1		1		1		1		1		1		1		1		1		162	18	5.21	0
-0.394032	-0.608232	-0.401635	-0.106249	-0.413115	-0.181149	0.205393	-0.0694519	0.21661		0.285966	-0.194651	1.12243	-0.194651	0.873784	741932605	PREDICTED: perilipin-3 isoform X4 [Bos taurus]	11.26	4	4	4	4	3	31.5	3	35.1	3	9.4	3	3.3	3	2.6	3	11.6	3	2.6	3	4.3	3	15.1	364	39.1	5.69	6
-0.254978	-0.345564	0.0057592	-0.150401	-0.277534	0.00144204	-0.166503	-0.320126	-0.21424	+	0.127809	-0.191349	2.69361	-0.191349	0.875786	741969892	PREDICTED: ras-related protein Rab-7a isoform X1 [Bos taurus]	15.46	2	3	3	5	4	41.4	4	39.5	4	42.4	4	16.5	4	6.5	4	19.2	4	36.3	4	22.1	4	10.1	207	23.5	6.7	2.25
-0.304006	-0.394032	-0.304006	-0.172994	-0.288065	-0.253257	0.0607391	0.0370308	0.00719549	+	0.170935	-0.179044	1.86147	-0.179044	0.883288	51491841	transketolase [Bos taurus]	15.73	1	6	6	6	4	15.7	4	19.7	4	5.1	4	14	4	17.6	4	20	4	29.7	4	24.5	4	28	623	67.9	7.65	6.59
0.0482362	-0.169745	-0.166503	-0.0276749	-0.302226	-0.177882	-0.195946	-0.263612	-0.351074	+	0.126004	-0.178492	2.55277	-0.178492	0.883626	27806911	CD9 antigen [Bos taurus]	9.29	1	3	3	4	4	21.4	4	31.2	4	40.9	4	7.2	4	3.7	4	15.3	4	11.8	4	13.8	4	26.2	226	25.2	6.73	5.28
-0.0709665	0.0285691	-0.390245	-0.0740006	0.0129261	-0.356605	-0.179515	-0.0862011	-0.479955	+	0.186395	-0.177333	1.67075	-0.177333	0.884336	84579874	ras-related protein R-Ras [Bos taurus]	10.55	1	2	2	2	1		1		1		1		1		1		1		1		1		218	23.6	6.93	1.92
-0.166503	-0.161653	-0.199255	-0.237864	-0.14401	-0.202572	-0.166503	-0.0740006	-0.231075	+	0.0499007	-0.175937	5.25381	-0.175937	0.885192	528999741	PREDICTED: alpha-1-antiproteinase isoform X1 [Bos taurus]	26.2	1	11	11	14	13	42	13	33.4	13	18.9	13	35.3	13	39.7	13	46.7	13	32.4	13	38.8	13	23	416	46.1	6.52	30.43
-0.246395	-0.336428	-0.129734	-0.2567	-0.50226	-0.128156	0.0703893	-0.0335695	0.0370308	+	0.185095	-0.169536	1.59958	-0.169536	0.889129	528965426	PREDICTED: ribonuclease pancreatic isoform X1 [Bos taurus]	48.67	3	4	4	13	4	17.1	4	32.3	4	14.4	4	33.9	4	18.2	4	6	4	29.4	4	6	4	3.2	150	16.5	8.62	14.49
-0.163268	0	-0.272297	-0.118727	0.0772429	-0.132894	-0.298673	-0.1976	-0.378945	+	0.143744	-0.165018	2.05691	-0.165018	0.891917	115495481	nucleotide exchange factor SIL1 precursor [Bos taurus]	13.42	1	5	5	6	6	28.1	6	14.5	6	31.4	6	23.5	6	12.6	6	16.3	6	13.1	6	18.9	6	9.7	462	52.5	5.74	15.66
-0.011588	-0.190997	-0.182786	-0.14401	-0.2567	-0.0619024	-0.109359	-0.364013	-0.0938791	+	0.106786	-0.157248	2.65103	-0.157248	0.896734	78369364	vitamin D-binding protein precursor [Bos taurus]	30.59	2	12	12	17	12	16	12	34.6	12	28.9	12	17.7	12	16.7	12	29.9	12	16.3	12	24.3	12	22	474	53.3	5.52	24.16
-1.14242	-0.883635	-0.886299	-0.07552	0.169925	0.21661	0.233888	0.485427	0.509949		0.641694	-0.152453	0.304283	-0.152453	0.899719	118150822	Na(+)/H(+) exchange regulatory cofactor NHE-RF1 [Bos taurus]	9.24	1	2	2	2	1		1		1		1		1		1		1		1		1		368	39.6	5.39	0
0.00144204	-0.110916	-0.0276749	-0.205896	-0.169745	-0.164884	-0.16004	-0.277534	-0.164884	+	0.0860279	-0.142237	2.95597	-0.142237	0.906113	27807195	sodium-dependent phosphate transport protein 2B [Bos taurus]	10.97	5	8	8	15	11	28.5	11	7.1	11	19.1	11	22.4	11	39.1	11	14.2	11	15.5	11	15.3	11	18.1	693	75.8	7.47	17.63
-0.628162	-0.510457	0.0100636	0.189034	-0.22095	0.634129	-0.510457	-0.454032	0.252173		0.433266	-0.137629	0.43355	-0.137629	0.909012	114050915	chemokine (C-X-C motif) ligand 3 precursor [Bos taurus]	29.81	1	2	2	3	3	7	3	7.9	3	25.1	3	46.8	3	5.6	3	4.5	3	12.6	3	13.5	3	8.5	104	11	10.13	8.22
0.312665	0.269033	0.24732	-0.121863	-0.177882	-0.150401	-0.506353	-0.556393	-0.552156		0.35382	-0.137337	0.556292	-0.137337	0.909196	330688474	laminin subunit beta-1 precursor [Bos taurus]	1.68	1	3	3	3	2	32.6	2	13	2	35.4	2	60.7	2	38.4	2	63.9	2	58.6	2	84.2	2	55.5	1786	197.3	4.93	2.13
-0.293359	-0.00578236	-0.0634091	-0.369595	-0.109359	-0.231075	-0.190997	-0.0306193	0.0593554	+	0.142996	-0.137204	1.68699	-0.137204	0.90928	84579853	lipopolysaccharide-binding protein precursor [Bos taurus]	22.04	1	10	10	12	10	25.7	10	32.6	10	16.7	10	14.2	10	34.1	10	31.6	10	37.3	10	20.1	10	40	481	53.7	7.09	19.91
-0.275786	-0.0969617	-0.0664274	-0.163268	0	0.0813396	-0.362158	-0.190997	-0.132894	+	0.135338	-0.134128	1.74996	-0.134128	0.91122	253683497	selenoprotein M precursor [Bos taurus]	20.42	1	3	3	3	2	39	2	0.1	2	40.3	2	41.3	2	2.2	2	42.6	2	15.6	2	22.3	2	16.8	142	15.9	6.07	5.57
-0.131313	-0.0923401	-0.209228	-0.194295	-0.0694519	-0.272297	0.0057592	-0.15682	-0.0816138	+	0.0845027	-0.133511	2.83441	-0.133511	0.91161	27806469	peptidyl-prolyl cis-trans isomerase B precursor [Bos taurus]	30.77	1	6	6	6	6	44.3	6	27	6	37.1	6	7.3	6	6.9	6	18.1	6	19.3	6	35.8	6	28.7	208	22.7	9.22	14.42
-0.0513992	-0.077041	-0.158429	-0.0291463	-0.136062	-0.263612	-0.129734	-0.0603973	-0.295128	+	0.0934456	-0.133439	2.57297	-0.133439	0.911656	115495517	ectonucleotide pyrophosphatase/phosphodiesterase family member 3 [Bos taurus]	7.09	1	5	5	7	5	23.1	5	27.2	5	30.6	5	20	5	10.2	5	30.3	5	17.5	5	31.1	5	1.5	874	99.5	5.96	15.78
-0.253257	-0.307573	-0.204233	-0.231075	-0.120294	-0.14401	0.0538064	0.0551957	-0.00868222	+	0.134875	-0.128902	1.67943	-0.128902	0.914527	76253900	rab GDP dissociation inhibitor beta [Bos taurus]	17.3	2	6	6	7	4	7.8	4	39.3	4	26.6	4	19.4	4	7.4	4	23.3	4	13.1	4	24.5	4	16.9	445	50.5	6.25	8.59
-0.483985	0.0257376	-0.275786	-0.174621	0.0840642	-0.0985055	-0.189351	-0.0454315	0.0057592		0.176313	-0.128013	1.21442	-0.128013	0.915091	31341666	lysosomal alpha-mannosidase precursor [Bos taurus]	12.41	2	9	9	10	8	27.5	8	39.4	8	46.2	8	47.3	8	41.6	8	18.4	8	34.2	8	14.2	8	27	999	112.9	9.1	9.59
0.0157831	0.00863037	-0.077041	-0.312939	-0.100051	-0.296899	-0.224317	-0.00723156	-0.142417	+	0.127226	-0.126276	1.75288	-0.126276	0.916193	741938602	PREDICTED: ezrin isoform X1 [Bos taurus]	26.68	2	12	18	19	12	24.4	12	25.1	12	21.4	12	12.8	12	20.2	12	16	12	7.5	12	13.6	12	14	581	68.7	6.42	34.62
0.0468402	-0.0969617	0.0524158	-0.12658	-0.358454	-0.103147	-0.104697	-0.316528	-0.121863	+	0.138688	-0.125442	1.5765	-0.125442	0.916723	27805979	alpha-lactalbumin precursor [Bos taurus]	75.35	1	15	15	138	108	47.8	108	47.5	108	40.5	108	33.3	108	28	108	29.8	108	45.9	108	43.7	108	35.5	142	16.2	5.14	250.99
0.0172092	0.154454	-0.0558912	-0.321928	-0.304006	-0.463947	-0.132894	0.157044	-0.136062		0.214583	-0.120669	0.885787	-0.120669	0.919761	297490679	PREDICTED: extracellular serine/threonine protein kinase FAM20C isoform X1, partial [Bos taurus]	6.02	2	3	3	3	3	8.9	3	6.9	3	18.3	3	0.8	3	4	3	15.4	3	32.9	3	26.4	3	14.8	548	61.5	6.67	8.12
-0.0619024	-0.00433462	-0.00288824	-0.209228	-0.316528	-0.0694519	-0.132894	-0.227692	-0.0573916	+	0.10914	-0.120257	1.96783	-0.120257	0.920024	27806881	epididymal secretory protein E1 precursor [Bos taurus]	55.03	2	9	9	21	16	30.1	16	36.1	16	22	16	24.8	16	34.3	16	21.3	16	29.6	16	54.7	16	26.6	149	16.6	7.99	40.83
-0.311148	-0.272297	0.0285691	-0.0469211	-0.341903	0.290424	-0.416962	-0.340075	0.337997		0.285309	-0.119146	0.60968	-0.119146	0.920733	68299807	elongation factor 1-alpha 1 [Bos taurus]	9.74	2	3	3	3	3	2.6	3	14.3	3	4	3	46.6	3	10.4	3	9.1	3	76.9	3	4.7	3	2	462	50.1	9.01	9.08
-0.284546	-0.304006	-0.394032	0.0607391	0.0172092	-0.013043	0	-0.222633	0.0717627		0.180503	-0.118728	1.07615	-0.118728	0.920999	78042540	synaptobrevin homolog YKT6 [Bos taurus]	17.17	1	4	4	4	4	10.8	4	1.7	4	50.4	4	18.5	4	8.5	4	52.1	4	12.7	4	18.2	4	11.5	198	22.5	6.58	8.57
-0.0634091	-0.0484122	0.0114957	-0.147202	-0.279284	-0.110916	-0.177882	-0.12658	-0.123434	+	0.0830622	-0.118403	2.56854	-0.118403	0.921207	27806487	pigment epithelium-derived factor precursor [Bos taurus]	22.6	3	8	8	11	6	12.9	6	14.5	6	21.2	6	28	6	22.4	6	37.2	6	45.6	6	22.4	6	18.6	416	46.2	7.05	14.55
-0.330973	0.194087	0.0935602	-0.394032	0.117695	0.0662615	-0.58208	-0.0634091	-0.137648		0.267366	-0.115171	0.633886	-0.115171	0.923273	77404273	glyceraldehyde-3-phosphate dehydrogenase [Bos taurus]	8.71	1	2	2	2	1		1		1		1		1		1		1		1		1		333	35.8	8.35	3.99
-0.200913	-0.0320937	-0.018878	-0.15682	-0.0634091	-0.0101344	-0.226004	-0.195946	-0.123434	+	0.0850297	-0.114181	2.42069	-0.114181	0.923907	32189338	polymeric immunoglobulin receptor precursor [Bos taurus]	43.73	1	32	32	122	78	42.9	78	36.1	78	41	78	36.8	78	31.1	78	22.6	78	37.9	78	29.4	78	27.8	757	82.4	7.27	228.77
0.0057592	-0.137648	-0.0439433	-0.107803	-0.195946	-0.106249	-0.0985055	-0.239566	-0.0892673	+	0.0735046	-0.112574	2.75254	-0.112574	0.924936	30794280	serum albumin precursor [Bos taurus]	80.4	2	59	59	207	170	29.1	170	33.6	170	30.3	170	30.8	170	33.9	170	24.1	170	32.5	170	37.4	170	32.1	607	69.3	6.18	450.98
-0.785875	-0.481968	-0.522841	-0.150401	0.120352	0.269033	-0.0469211	0.356144	0.269033		0.407564	-0.10816	0.347827	-0.10816	0.927771	114051379	leucine-rich alpha-2-glycoprotein precursor [Bos taurus]	12.72	1	4	4	4	4	24.1	4	16.2	4	36.9	4	15.8	4	20.9	4	21.5	4	27.2	4	38.1	4	26.1	346	38.3	6.99	9.02
-0.556393	-0.212568	-0.293359	-0.158429	0.23634	0.453122	-0.37707	-0.104697	0.041243		0.311649	-0.107979	0.482807	-0.107979	0.927887	982945146	PREDICTED: syndecan-2 isoform X1 [Bos taurus]	11.27	2	2	2	3	3	61.4	3	74.7	3	98.4	3	2.4	3	0.9	3	7.7	3	16.9	3	6.8	3	3.9	213	23.7	4.89	0
-0.0144996	-0.018878	0.180148	-0.129734	-0.351074	-0.442222	-0.0409718	-0.152003	0.0745054		0.196866	-0.0994144	0.774048	-0.0994144	0.933412	741984093	PREDICTED: uncharacterized protein LOC517854 isoform X1 [Bos taurus]	28.49	1	4	4	5	5	12.3	5	5.7	5	36.8	5	39.1	5	35.1	5	7	5	22.8	5	11.3	5	22.3	172	19.6	4.64	11.47
-0.244685	-0.0409718	-1.01159	0.349365	0.386259	-0.349235	0.221568	0.446786	-0.650635		0.507627	-0.0992374	0.241296	-0.0992374	0.933526	982981610	PREDICTED: keratin, type II cytoskeletal 1 [Bos taurus]	9.24	2	4	6	8	5	31.1	5	18.4	5	22.6	5	5.7	5	46.2	5	9.5	5	27.7	5	55.7	5	32.9	606	63.1	8.28	12.21
-0.104697	-0.0664274	0.121679	-0.270556	-0.390245	-0.00433462	-0.177882	-0.0469211	0.0799754		0.163503	-0.0954899	0.928636	-0.0954899	0.935954	75812932	actin, cytoplasmic 2 [Bos taurus]	33.6	3	2	11	15	3	23.9	3	12	3	21.3	3	24.3	3	27.1	3	20.9	3	25.2	3	1.7	3	14.5	375	41.8	5.48	41.43
-0.120294	-0.0365258	0.0482362	0.0186342	0.0607391	0.0976109	-0.422752	-0.195946	-0.289827		0.178321	-0.0933473	0.809796	-0.0933473	0.937345	157954061	alpha-2-macroglobulin precursor [Bos taurus]	8.87	2	10	10	12	9	55.2	9	56.7	9	37.2	9	35	9	39.3	9	42.8	9	47.8	9	37.2	9	41.9	1510	167.5	6.02	14.97
0.0662615	-0.0439433	-0.0908029	-0.212568	-0.181149	-0.0831412	-0.0203404	-0.142417	-0.106249	+	0.084985	-0.0904833	1.89535	-0.0904833	0.939208	154152011	cysteine-rich secretory protein LCCL domain-containing 2 precursor [Bos taurus]	20.16	1	8	8	12	9	20.5	9	14.2	9	11.1	9	42.1	9	18.1	9	13.5	9	25.1	9	8.9	9	16.4	496	55.5	8.32	17.99
-0.132894	-0.145605	-0.0350469	-0.0800879	-0.121863	0.0717627	-0.134477	-0.174621	-0.0543923	+	0.0755301	-0.0896918	2.1323	-0.0896917	0.939723	326937675	IgM precursor [Bos taurus]	31.42	1	11	11	27	14	27.9	14	31	14	34.1	14	15.5	14	18.7	14	24.6	14	36.4	14	32.6	14	29.3	487	51.6	6.62	55.72
-0.413115	-0.318326	-0.0262051	-0.0969617	-0.14401	0.289244	-0.258425	-0.0969617	0.271426		0.241457	-0.0881483	0.515274	-0.0881483	0.940729	528999795	PREDICTED: serpin A3-7 isoform X1 [Bos taurus]	17.99	2	5	7	10	7	17.4	7	23.2	7	25.1	7	37.4	7	8.1	7	18.6	7	57.3	7	31.7	7	25.4	417	47	6.24	22.25
-0.0985055	-0.0649175	0.0157831	-0.0454315	-0.168123	-0.0101344	-0.161653	-0.172994	-0.077041	+	0.0693441	-0.0870019	2.25859	-0.0870019	0.941477	114326282	serotransferrin precursor [Bos taurus]	69.18	1	47	49	83	67	30	67	40	67	37	67	25.8	67	26.9	67	32.1	67	35.3	67	47.7	67	30.8	704	77.7	7.08	147.69
0.051024	0.194087	-0.0014434	-0.440264	-0.312939	-0.45799	0.0313951	0.166073	-0.00288824		0.250994	-0.0858828	0.475364	-0.0858828	0.942208	62751733	chitinase domain-containing protein 1 precursor [Bos taurus]	10.43	2	3	3	3	2	24.7	2	7.6	2	2.7	2	23.3	2	6.2	2	4.1	2	25.1	2	8	2	2.4	393	44.5	7.97	6.79
-0.0543923	0.0717627	-0.200913	-0.192645	-0.0800879	-0.302226	0.0114957	0.130931	-0.114035		0.138921	-0.0811234	0.928495	-0.0811234	0.945321	114052486	cell division control protein 42 homolog precursor [Bos taurus]	27.23	5	4	5	6	2	23.6	2	19.4	2	21	2	31.7	2	27.4	2	29	2	11.1	2	7	2	8.6	191	21.2	6.55	12.08
0.0200577	0.0468402	0.0313951	-0.107803	-0.174621	-0.0513992	-0.166503	-0.249822	-0.0679388	+	0.103393	-0.0799772	1.31091	-0.0799772	0.946073	983002256	PREDICTED: granulins [Bos taurus]	6.64	1	4	4	4	4	7.9	4	2.9	4	5.1	4	4.5	4	12	4	9.7	4	10.3	4	16.8	4	5.1	587	63	7.55	9.28
-0.253257	-0.172994	-0.171368	0.201634	-0.0291463	0.189034	-0.123434	-0.14401	-0.184425		0.165103	-0.0764408	0.694038	-0.0764408	0.948394	84370043	heat shock 70 kDa protein 13 precursor [Bos taurus]	11.89	1	4	4	5	5	43.2	5	25.3	5	8.7	5	19.7	5	14.4	5	3.2	5	26.4	5	22.5	5	31.8	471	51.9	5.3	8.08
-0.018878	0.0827026	-0.452057	0.257011	0.0214797	-0.463947	0.119024	0.0593554	-0.28279		0.259779	-0.0753443	0.387645	-0.0753443	0.949116	164420791	transforming growth factor beta-2 precursor [Bos taurus]	8.21	5	3	3	3	3	29.4	3	3.2	3	65.7	3	36.2	3	15	3	27.2	3	47	3	29.5	3	17.2	414	47.7	8.53	7.69
-0.052895	-0.0649175	0.0214797	-0.0291463	-0.0923401	-0.0218043	-0.164884	-0.202572	-0.0409718	+	0.0712063	-0.0720057	1.78999	-0.0720057	0.951315	77736341	antithrombin-III precursor [Bos taurus]	20.86	1	7	7	8	6	20.4	6	8	6	23	6	6.8	6	10.3	6	8	6	16.8	6	12.7	6	25.1	465	52.3	7.05	10.38
0.0114957	0.119024	-0.0320937	-0.227692	-0.0816138	-0.242977	-0.013043	-0.0619024	-0.103147		0.113545	-0.0702165	0.99711	-0.0702165	0.952495	528947000	PREDICTED: peptidyl-prolyl cis-trans isomerase A isoform X1 [Bos taurus]	39.63	4	5	5	6	5	26.1	5	10.3	5	6.4	5	25	5	41.9	5	24.8	5	33.9	5	8.1	5	17.2	164	17.9	8.16	17.28
0.0579701	-0.120294	-0.139236	-0.00578236	-0.161653	0.147958	-0.0365258	-0.222633	-0.142417		0.119051	-0.0691793	0.922817	-0.0691793	0.95318	78369298	45 kDa calcium-binding protein precursor [Bos taurus]	7.32	1	3	3	5	4	31.1	4	46.1	4	17.5	4	29.5	4	48.9	4	20.8	4	36.8	4	52.4	4	25.1	355	41.1	4.91	13.29
0.232661	-0.07552	0.0440444	-0.0513992	-0.145605	-0.077041	-0.0365258	-0.232769	-0.26708		0.148811	-0.0676928	0.678812	-0.0676928	0.954163	741934983	PREDICTED: clusterin isoform X1 [Bos taurus]	29.84	1	12	12	19	14	28.2	14	14.3	14	16.3	14	27.1	14	14	14	29.9	14	33.1	14	34.6	14	20.2	439	51.1	6.04	36.55
-0.163268	-0.0218043	-0.0969617	-0.192645	-0.0588937	-0.0439433	-0.0513992	0.0257376	0.00432164	+	0.0729044	-0.0665396	1.59304	-0.0665396	0.954926	982955872	PREDICTED: lactoperoxidase isoform X3 [Bos taurus]	56.74	3	36	36	77	53	26.9	53	41.2	53	29.8	53	24.9	53	20	53	35.7	53	27.1	53	25.5	53	25.7	712	80.6	8.54	142.86
-0.018878	0.0271541	-0.100051	-0.0335695	-0.0380064	-0.0877334	-0.118727	-0.0499049	-0.177882	+	0.0611562	-0.0663997	1.93647	-0.0663997	0.955018	741932316	PREDICTED: complement C3 isoform X1 [Bos taurus]	56.47	2	87	87	184	137	28.7	137	28.8	137	26.8	137	25.3	137	30.6	137	24.8	137	25.7	137	30.7	137	26.8	1661	187.1	6.84	322.82
-0.164884	-0.24127	0	0.201634	0.111031	0.403813	-0.336428	-0.41889	-0.150401		0.267706	-0.066155	0.319055	-0.066155	0.95518	27806723	calreticulin precursor [Bos taurus]	5.76	1	2	2	2	1		1		1		1		1		1		1		1		1		417	48	4.46	1.85
0.108357	-0.205896	-0.15682	0.0229004	-0.305788	-0.207561	0.24245	-0.0800879	-0.00433462		0.174212	-0.0651978	0.531487	-0.0651978	0.955814	982927686	PREDICTED: annexin A5 isoform X1 [Bos taurus]	8.84	2	2	2	2	1		1		1		1		1		1		1		1		1		294	33.1	4.96	2.23
-0.136062	-0.152003	-0.120294	-0.190997	-0.0664274	-0.293359	0.237564	0.105678	0.0356239		0.163745	-0.0644752	0.566352	-0.0644752	0.956293	528969013	PREDICTED: ras-related protein Rab-1A isoform X1 [Bos taurus]	60	32	9	11	15	5	47.4	5	25.8	5	5.5	5	5.7	5	31.8	5	24.5	5	33.6	5	31.2	5	8.5	205	22.7	6.21	26.03
0.121679	0.0676387	-0.212568	0.0100636	0.0538064	-0.288065	-0.0846703	-0.0573916	-0.184425		0.140721	-0.0637701	0.675583	-0.0637701	0.956761	41386713	parathyroid hormone-related protein precursor [Bos taurus]	34.46	3	4	4	6	4	27.4	4	25.3	4	67	4	69.8	4	39.2	4	60.7	4	11.5	4	14.4	4	34.5	177	20.4	9.99	10.13
-0.0409718	0.0496307	-0.114035	-0.0954196	-0.0785636	-0.320126	0	0.140124	-0.104697		0.127548	-0.0626732	0.747919	-0.0626732	0.957488	75812954	fibrinogen alpha chain precursor [Bos taurus]	22.93	2	12	12	14	14	23.3	14	40.8	14	52	14	20.7	14	22.2	14	24	14	24	14	40.1	14	38.4	615	67	7.17	27.16
-0.109359	-0.0247367	-0.100051	-0.0276749	-0.140826	-0.0573916	-0.0439433	-0.0892673	0.0440444	+	0.055676	-0.0610228	1.95651	-0.0610228	0.958584	118151356	angiogenin-1 precursor [Bos taurus]	66.22	1	12	12	40	37	25.6	37	29.4	37	21.2	37	25.3	37	26.6	37	27.9	37	25	37	40.6	37	18.8	148	17	8.85	95.32
0.0157831	-0.158429	-0.100051	0.051024	-0.137648	-0.0291463	0.0285691	-0.152003	-0.0664274		0.0811523	-0.0609254	1.2646	-0.0609254	0.958649	741962304	PREDICTED: alpha-2-antiplasmin isoform X1 [Bos taurus]	7.54	2	3	3	3	2	11	2	9.5	2	3.2	2	8.4	2	7	2	0.7	2	25.6	2	24.1	2	17.6	491	54.5	5.72	0
-0.00868222	-0.179515	0.341416	-0.450084	-0.634867	-0.109359	0.041243	0.0398403	0.412511		0.336639	-0.060833	0.22004	-0.060833	0.95871	27806947	prothrombin precursor [Bos taurus]	7.84	7	5	5	5	4	26.2	4	31.8	4	2.9	4	30.3	4	36.7	4	24.6	4	40.3	4	20.8	4	42.7	625	70.5	6.54	4.51
-0.300448	0.308011	-0.260152	-0.330973	0.113701	-0.174621	-0.239566	0.438293	-0.101598		0.281138	-0.0608172	0.272022	-0.0608172	0.958721	166159174	angiotensinogen precursor [Bos taurus]	10.61	1	3	3	4	3	6.5	3	17.9	3	11.8	3	41	3	23.8	3	20.2	3	112.2	3	16.4	3	87	424	45.4	9.19	2.17
-0.312939	-0.413115	-0.526992	-0.013043	-0.0247367	0.181421	-0.00868222	0.211635	0.367371		0.301568	-0.059898	0.245853	-0.059898	0.959332	28603756	transforming protein RhoA precursor [Bos taurus]	53.89	3	8	8	8	7	15.2	7	30.1	7	50.5	7	14.8	7	16.5	7	45.5	7	8.3	7	18.5	7	69.6	193	21.8	6.1	12.01
0.16221	-0.403542	-0.0588937	0.260628	-0.320126	0.0758749	0.181421	-0.392137	-0.0203404		0.256523	-0.0572117	0.282098	-0.0572117	0.96112	741914091	PREDICTED: probable cation-transporting ATPase 13A4 isoform X4 [Bos taurus]	2.18	4	2	2	2	1		1		1		1		1		1		1		1		1		1101	122.5	7.3	2.08
0.635987	-0.0724828	0.116365	0.443607	-0.279284	-0.0394883	-0.0306193	-0.746616	-0.531156		0.434731	-0.0559653	0.149101	-0.0559653	0.961951	982959007	PREDICTED: beta-2-glycoprotein 1 isoform X2 [Bos taurus]	6.62	3	2	2	2	2	150.1	2	41.5	2	57.9	2	95.8	2	12	2	26.2	2	44.9	2	26.3	2	12	287	31.9	8.27	2.64
-0.0877334	-0.0439433	-0.26708	0.105678	0.0703893	-0.129734	-0.100051	0.0454429	-0.0664274		0.114834	-0.0526065	0.684858	-0.0526065	0.964193	94966811	alpha-1-acid glycoprotein precursor [Bos taurus]	30.2	1	7	7	12	8	19	8	33.8	8	27.1	8	13.7	8	16.1	8	15.6	8	4.6	8	43.8	8	19.8	202	23.2	5.87	24.28
0.0129261	0.00288247	-0.140826	-0.0499049	-0.00868222	-0.104697	-0.0588937	0	-0.117161	+	0.0578482	-0.0515952	1.55111	-0.0515952	0.964869	982962493	PREDICTED: lactotransferrin isoform X1 [Bos taurus]	65.54	1	59	60	188	160	37.4	160	31.8	160	32.1	160	30.3	160	30.2	160	30.8	160	37.6	160	37.2	160	30.6	708	78	8.32	427.24
-0.0664274	-0.305788	0.347099	-0.181149	-0.343732	0.359521	-0.152003	-0.41889	0.302173		0.309247	-0.051022	0.197957	-0.051022	0.965252	741971345	PREDICTED: uncharacterized protein LOC528329 [Bos taurus]	22.26	30	4	4	4	4	17.6	4	17.3	4	31.4	4	29.4	4	19.7	4	6.4	4	16.7	4	14.5	4	39.7	328	36.5	11.36	7.3
0.0398403	-0.0276749	-0.0558912	-0.0603973	-0.155213	-0.24127	0.107018	0.0426443	-0.100051		0.107302	-0.0501105	0.701614	-0.0501105	0.965862	115497164	lipoprotein lipase precursor [Bos taurus]	34.94	1	16	16	40	32	17.7	32	17.7	32	29.5	32	21.8	32	31.5	32	31.6	32	19.3	32	31.2	32	23.8	478	53.3	8.51	80.49
0.0200577	-0.0174171	-0.00723156	-0.0709665	-0.0908029	-0.0634091	-0.0174171	-0.0603973	-0.0938791	+	0.0401816	-0.044607	1.98388	-0.044607	0.969554	27806775	xanthine dehydrogenase/oxidase [Bos taurus]	45.72	1	64	65	142	108	26.4	108	30.5	108	26.7	108	26.5	108	25.2	108	26	108	26.9	108	26.7	108	19.9	1332	146.7	7.8	288.26
-0.0262051	0.0454429	-0.140826	0.0881415	0.0172092	-0.0649175	-0.077041	-0.011588	-0.215915		0.0942222	-0.0428554	0.678705	-0.0428554	0.970732	982928492	PREDICTED: alpha-S1-casein isoform X2 [Bos taurus]	90.29	2	3	24	856	18	29.1	18	28.4	18	40.6	18	21.5	18	14.6	18	15.6	18	23.1	18	18.7	18	26.7	206	23.5	5.19	1723.12
-0.115597	-0.171368	0.0257376	-0.0159575	-0.0816138	0.0328061	-0.0969617	-0.0144996	0.0621218		0.0784237	-0.0417037	0.825921	-0.0417037	0.971507	341572597	pancreatic secretory granule membrane major glycoprotein GP2 precursor [Bos taurus]	25.66	2	12	12	19	15	31.8	15	38.6	15	45.3	15	24.3	15	29.3	15	28.7	15	50.8	15	53.9	15	44.9	534	59.2	4.82	35.33
-0.00433462	0.302173	-0.140826	-0.0634091	0.0731348	-0.265345	-0.0350469	0.0551957	-0.28279		0.180514	-0.0401386	0.281087	-0.0401386	0.972562	122692297	chitinase-3-like protein 1 precursor [Bos taurus]	24.81	1	9	9	10	7	18.2	7	25.4	7	11.2	7	27.9	7	32.3	7	29.1	7	13	7	15.9	7	14.4	391	43.7	8.53	18.19
0.0827026	-0.118727	0.178874	0.138814	0.0440444	0.00863037	-0.139236	-0.261881	-0.284546		0.16935	-0.039036	0.293445	-0.039036	0.973305	528952550	PREDICTED: osteopontin isoform X1 [Bos taurus]	29.86	2	8	8	14	9	21.4	9	20.5	9	18.8	9	6.3	9	16.9	9	24.3	9	10.4	9	66.2	9	12.2	278	30.9	4.65	29.36
0.138814	0.140124	-0.0101344	-0.0785636	-0.052895	-0.192645	-0.0694519	-0.0558912	-0.168123		0.116075	-0.0387517	0.461067	-0.0387517	0.973497	27881412	kappa-casein precursor [Bos taurus]	54.21	1	12	12	298	204	24.3	204	26.3	204	24.2	204	24.8	204	24.2	204	25.9	204	23.3	204	24.3	204	21.3	190	21.3	6.77	506.45
0.144046	-0.539519	0.116365	0.285698	-0.136062	0.16092	0.0703893	-0.415038	-0.0232697		0.277618	-0.0373855	0.156891	-0.0373855	0.974419	375065868	ceruloplasmin precursor [Bos taurus]	12.36	3	8	8	9	7	9.3	7	33	7	17.9	7	9.7	7	22.8	7	30.3	7	58.8	7	48.5	7	18.8	1060	120.7	6.06	6.84
0.0285691	0.0172092	-0.0694519	0.0257376	-0.0218043	-0.0785636	-0.0144996	-0.118727	-0.0923401		0.0552544	-0.0359856	1.06308	-0.0359856	0.975365	27805911	fibroblast growth factor-binding protein 1 precursor [Bos taurus]	23.93	1	9	9	21	20	38.6	20	23.4	20	21.7	20	17.6	20	14.7	20	24.8	20	22.7	20	27.7	20	24.1	234	26.2	8.91	42.56
-0.0409718	-0.0469211	-0.0800879	-0.114035	-0.0724828	0.0186342	-0.0218043	-0.0709665	0.123004		0.0699661	-0.0339591	0.736454	-0.0339591	0.976736	528996770	PREDICTED: fatty acid synthase isoform X1 [Bos taurus]	17.97	2	33	33	41	25	34	25	39.4	25	55.3	25	22.9	25	16.7	25	24.5	25	32.1	25	37.6	25	31	2515	274.2	6.29	67.22
-0.244685	-0.286304	0.0482362	0.0758749	0.0200577	0.404903	-0.194295	-0.242977	0.117695		0.22771	-0.0334993	0.173504	-0.0334993	0.977048	75812940	phosphatidylethanolamine-binding protein 1 [Bos taurus]	17.11	1	2	2	2	2	55.2	2	2	2	16.4	2	71.1	2	10.4	2	29.2	2	8.9	2	47	2	26.9	187	21	7.96	4.66
-0.161653	0.0813396	-0.153607	-0.00723156	-0.0694519	0.0840642	0.0551957	-0.0588937	-0.0634091		0.0930326	-0.0326275	0.490154	-0.0326275	0.977638	95006989	ribonuclease 4 precursor [Bos taurus]	42.86	2	5	5	9	5	48.9	5	39.6	5	26.2	5	26.1	5	35.7	5	38.2	5	21.5	5	22.5	5	17.8	147	16.9	8.85	20.23
-0.181149	0.00144204	-0.284546	0.279768	0.54893	-0.0101344	-0.164884	-0.231075	-0.236164		0.278671	-0.030868	0.125983	-0.030868	0.978831	529009753	PREDICTED: long-chain-fatty-acid--CoA ligase 1 isoform X2 [Bos taurus]	7.3	2	4	4	4	4	47.5	4	21.5	4	23.6	4	76.5	4	46.3	4	39.5	4	30.6	4	31.4	4	15.9	699	78.2	7.21	9.03
0.318461	0.0328061	0.292782	0.00288247	-0.209228	-0.195946	-0.103147	-0.224317	-0.186065		0.211473	-0.0301968	0.167699	-0.0301968	0.979287	27806673	cathepsin L2 precursor [Bos taurus]	15.87	1	4	4	6	6	7.6	6	12.9	6	47.3	6	29	6	39.5	6	37.1	6	16	6	8.3	6	28.9	334	37.4	7.01	7.4
0.120352	-0.0938791	0.0676387	-0.0664274	-0.237864	-0.0969617	0.051024	-0.0484122	0.0607391		0.11197	-0.0270878	0.310983	-0.0270878	0.981399	112817615	ATP-binding cassette sub-family G member 2 [Bos taurus]	24.32	3	15	15	23	21	37.4	21	18.3	21	26.6	21	23.1	21	30.3	21	25.9	21	28.7	21	26.4	21	33.2	658	73.1	8.73	39.8
-0.0291463	0.263034	0.00288247	-0.112475	0.107018	-0.275786	0.172487	0.0229004	-0.378945		0.205641	-0.0253365	0.141911	-0.0253365	0.982591	156120479	fructose-bisphosphate aldolase A [Bos taurus]	11.54	4	3	3	3	3	37.9	3	10.6	3	6.8	3	33	3	0.3	3	9.5	3	12.8	3	22.7	3	33	364	39.4	8.19	4.39
0.305679	0.316146	-0.365871	0.173767	0.217851	-0.210897	0.0257376	-0.0439433	-0.632629		0.325403	-0.0237956	0.0799558	-0.0237956	0.983641	983006498	PREDICTED: endothelial lipase [Bos taurus]	13.07	1	3	3	3	3	7.6	3	36.8	3	19.2	3	18.6	3	12.4	3	34.1	3	55.8	3	14	3	6.9	283	30.6	5.1	6.35
-0.0350469	0.0827026	-0.0724828	0.0935602	0.0745054	0.0186342	-0.22095	-0.0831412	-0.0664274		0.10203	-0.0231829	0.288442	-0.0231829	0.984059	27807457	dnaJ homolog subfamily C member 3 precursor [Bos taurus]	18.85	1	9	9	11	10	13.5	10	14.5	10	12.6	10	36	10	32.4	10	28.8	10	18.9	10	23.8	10	30.1	504	57.7	5.83	19.21
0.0935602	0.0214797	-0.0232697	-0.158429	-0.226004	-0.118727	0.182692	-0.0276749	0.0703893		0.13004	-0.0206648	0.189564	-0.0206648	0.985778	27806739	apolipoprotein E precursor [Bos taurus]	35.44	2	11	11	12	11	33.5	11	25.3	11	22.1	11	20.5	11	17.5	11	35.1	11	14.6	11	17.4	11	52.2	316	36	5.67	19.69
0.199123	-0.137648	-0.140826	0.124328	0.0772429	-0.00868222	-0.0424568	-0.0394883	-0.192645		0.131111	-0.0178947	0.159299	-0.0178947	0.987673	982984516	PREDICTED: mucin-16 isoform X8 [Bos taurus]	1.76	8	8	8	9	9	24.7	9	18	9	14	9	20.4	9	20.2	9	15.3	9	31.3	9	44.7	9	28.9	4600	484.7	5.71	15.24
-0.166503	-0.298673	-0.249822	0.120352	-0.0634091	0.280956	0.0827026	-0.123434	0.261832		0.213515	-0.0173331	0.0895271	-0.0173331	0.988057	982963801	PREDICTED: 1-acyl-sn-glycerol-3-phosphate acyltransferase alpha isoform X1 [Bos taurus]	20.56	1	4	4	5	4	32.4	4	33.7	4	32.9	4	28.3	4	10.4	4	9.6	4	47.9	4	20.6	4	9.7	287	32	9.47	13.94
0.121679	0.0299829	0.0299829	-0.0862011	-0.128156	-0.0101344	-0.0232697	-0.0439433	-0.0439433		0.0727404	-0.0171115	0.300691	-0.0171115	0.988209	528992092	PREDICTED: nucleobindin-1 isoform X2 [Bos taurus]	66.96	2	31	32	61	42	22.2	42	19.4	42	20.4	42	25.8	42	30.8	42	27.5	42	26.6	42	22.4	42	24.9	457	53.2	5.17	129.49
-0.28279	0.0976109	0.147958	-0.416962	0.0935602	0.0496307	-0.227692	0.171207	0.222805		0.230471	-0.0160748	0.0759849	-0.0160748	0.98892	27806501	protein disulfide-isomerase precursor [Bos taurus]	7.84	1	4	4	4	3	36.2	3	15	3	16.6	3	6.4	3	17.2	3	5.6	3	39.3	3	12.1	3	19.5	510	57.2	4.91	4.97
-0.514573	-0.147202	-0.473931	-0.139236	0.125651	0.0813396	0.0922074	0.466758	0.39835		0.342152	-0.0122929	0.0377156	-0.0122929	0.991515	157280001	heparin cofactor 2 precursor [Bos taurus]	5.85	2	3	3	3	3	22.6	3	7.9	3	7.5	3	1.2	3	7.5	3	8.7	3	10.5	3	6.5	3	7.8	496	55.2	6.86	4.68
0.0989585	-0.535332	-0.106249	0.261832	-0.386468	0.0922074	0.432959	-0.209228	0.246104		0.321062	-0.0116907	0.0382449	-0.0116907	0.991929	134085671	histone H1.2 [Bos taurus]	13.15	5	2	2	2	2	7.3	2	18.9	2	12.2	2	34.5	2	65.2	2	29.3	2	40	2	71.9	2	34.7	213	21.3	11	4.28
-0.0740006	0.237564	0.0271541	-0.166503	0.137504	-0.0350469	-0.202572	0.107018	-0.121863		0.148716	-0.0100828	0.0737076	-0.0100828	0.993036	28603778	ADP-ribosylation factor 1 [Bos taurus]	45.3	5	3	5	10	4	2	4	38.1	4	21.3	4	21.8	4	15.7	4	2.9	4	8.6	4	39.3	4	5.6	181	20.7	6.8	17.82
0.0827026	0.0894982	0.0057592	-0.194295	-0.200913	-0.234465	0.141433	0.141433	0.0840642		0.155824	-0.00942032	0.0652028	-0.00942032	0.993492	530719543	serine protease HTRA1 precursor [Bos taurus]	7.19	1	3	3	3	2	0.4	2	6.4	2	12	2	9.4	2	15.4	2	3	2	16.1	2	22.1	2	3.6	487	51.9	7.81	8.35
0.0172092	-0.011588	-0.0985055	0.0356239	-0.00433462	-0.0144996	0.0607391	-0.0276749	-0.0394883		0.045948	-0.00916874	0.247203	-0.00916874	0.993665	27806233	butyrophilin subfamily 1 member A1 precursor [Bos taurus]	51.9	6	29	29	56	47	37.4	47	33	47	34.4	47	25.4	47	33.4	47	33.1	47	34.4	47	27.8	47	24.4	526	59.2	5.2	143.61
0.159629	0.24732	0	-0.106249	0.0200577	-0.150401	-0.101598	0.0579701	-0.182786		0.144786	-0.00622864	0.0455177	-0.00622864	0.995692	528940102	PREDICTED: fibronectin isoform X9 [Bos taurus]	6.57	11	10	10	10	9	30.6	9	65.7	9	24	9	13.3	9	35.6	9	23.4	9	7.4	9	21	9	37	2267	249.1	5.66	12.68
0.144046	0.280956	0.108357	-0.109359	-0.0573916	-0.215915	-0.169745	0.041243	-0.0558912		0.160784	-0.00374425	0.0241006	-0.00374425	0.997408	528989719	PREDICTED: gamma-glutamyltranspeptidase 1 isoform X1 [Bos taurus]	14.79	1	7	7	9	7	23	7	34	7	24	7	39.3	7	31.2	7	17	7	21.6	7	19.9	7	22	568	60.9	6.35	18.84
0.0813396	0.0328061	0.00144204	0.00432164	-0.0365258	0.14274	-0.0969617	-0.077041	-0.0350469		0.0757915	0.00189711	0.0259559	0.00189711	1.00132	27807339	glycosylation-dependent cell adhesion molecule 1 precursor [Bos taurus]	51.63	1	17	17	89	80	36.2	80	32.3	80	31.3	80	28.6	80	21.5	80	27.2	80	33.9	80	38.3	80	33.2	153	17.1	6.68	167.64
-0.401635	0.154454	-0.244685	-0.14401	0.39835	0.0496307	-0.171368	0.377401	0.0057592		0.273562	0.00265519	0.00989042	0.00265519	1.00184	300795742	synaptic vesicle membrane protein VAT-1 homolog [Bos taurus]	8.96	1	3	3	3	2	37.9	2	23	2	25.9	2	22.5	2	38.4	2	11.1	2	28.8	2	31.8	2	17.2	402	42.8	6.44	4.01
-0.109359	-0.163268	-0.106249	-0.134477	-0.202572	-0.0954196	0.297485	0.23634	0.319618		0.213437	0.00467752	0.0226453	0.00467752	1.00325	38566696	serum amyloid A 3 precursor [Bos taurus]	43.51	5	2	5	6	2	5.7	2	14.7	2	16.7	2	8.8	2	11.6	2	19.9	2	22.8	2	2.1	2	34.3	131	14.7	9.45	10.75
-0.0679388	0.24245	0.0057592	-0.0831412	0.124328	0.0772429	-0.177882	0.0257376	-0.0969617		0.129035	0.00551049	0.0451696	0.00551049	1.00383	218931172	fibrinogen beta chain precursor [Bos taurus]	20.81	1	7	7	9	8	19.7	8	20.5	8	29.9	8	12.8	8	12.4	8	45.5	8	37.1	8	25.9	8	34.6	495	56.4	8.22	18.52
0.233888	-0.125006	0.232661	0.147958	-0.224317	0.182692	-0.00723156	-0.373327	0.0114957		0.214743	0.00875691	0.0430395	0.00875691	1.00609	73853762	annexin A1 [Bos taurus]	10.12	1	3	3	3	2	7.5	2	23	2	18.6	2	6.7	2	8.5	2	4.3	2	9.3	2	5.9	2	1.6	346	38.9	6.81	5.47
0.0114957	0.104337	-0.139236	-0.0785636	0.128293	-0.174621	0.210389	0.0745054	-0.0409718		0.129425	0.0106253	0.0906255	0.0106253	1.00739	29135321	beta-1,4-galactosyltransferase 1 [Bos taurus]	17.91	1	6	6	10	8	47.8	8	16.8	8	31.9	8	30.6	8	17.8	8	43.4	8	43	8	10.1	8	20	402	44.8	9.31	19.44
-0.0484122	0.27739	0.0200577	-0.155213	-0.00723156	-0.0892673	-0.052895	0.119024	0.0468402		0.127284	0.0122548	0.107878	0.0122548	1.00853	27806449	dystroglycan precursor [Bos taurus]	8.49	3	6	6	6	4	4.3	4	10.7	4	17.3	4	23.6	4	8.6	4	33	4	4.7	4	20.3	4	6.9	895	97.3	8.4	8.47
0.0214797	0.0370308	-0.0174171	-0.0499049	0.0214797	0.0398403	0.0243196	0.00432164	0.0426443		0.0304159	0.0137549	0.673821	0.0137549	1.00958	41386719	lactadherin precursor [Bos taurus]	59.72	2	29	29	146	114	36	114	28.6	114	33.9	114	30.1	114	26.4	114	28.6	114	34.4	114	22.8	114	24.5	427	47.5	7.15	296.26
0.0482362	0.0786098	-0.117161	0.0356239	0.284514	0.104337	-0.0649175	-0.0454315	-0.189351		0.1394	0.0149399	0.121445	0.0149399	1.01041	982994827	PREDICTED: collagen alpha-1(XIV) chain isoform X4 [Bos taurus]	4.7	4	8	8	10	8	44.5	8	27.5	8	36.2	8	21	8	22.5	8	38.3	8	52.1	8	30.1	8	41.4	1789	192.7	5.34	5.38
0.573375	-0.456009	0.0356239	0.471968	-0.62371	-0.0831412	0.362891	-0.0816138	-0.0484122		0.402308	0.0167745	0.0440523	0.0167745	1.0117	741944729	PREDICTED: beta-lactoglobulin-2-like [Bos taurus]	26.67	1	3	3	6	3	66.9	3	0.5	3	27.6	3	39	3	39.1	3	50	3	31.5	3	22.2	3	22.8	135	14.9	5.26	5.39
-0.0664274	0.138814	0.286881	-0.314733	0.0172092	0.159629	-0.351074	0.120352	0.215368		0.226446	0.0228911	0.113834	0.0228911	1.01599	297483902	PREDICTED: apolipoprotein R [Bos taurus]	25.13	1	4	4	5	5	19.3	5	23.3	5	43.7	5	14	5	16.2	5	4.2	5	51.1	5	15.2	5	8.2	195	21.8	6.73	4.75
0.0579701	0.0496307	-0.128156	0.132248	0.117695	-0.0380064	0.0271541	0.104337	-0.0954196		0.0935508	0.0252725	0.355437	0.0252725	1.01767	115495283	protein CREG1 precursor [Bos taurus]	23.98	2	4	4	14	9	27.1	9	18.8	9	16.6	9	23.9	9	29	9	21	9	35	9	33.4	9	34.9	221	23.9	7.34	22.92
0.21661	-0.0101344	0.112366	0.231432	-0.0380064	-0.0247367	0.0607391	-0.179515	-0.140826		0.143719	0.0253256	0.213677	0.0253256	1.01771	77735615	zinc-alpha-2-glycoprotein precursor [Bos taurus]	60.87	1	20	20	36	31	28.1	31	27.6	31	31.6	31	35.3	31	16.4	31	23.6	31	26.6	31	28	31	28.2	299	33.8	5.24	89.96
0.137504	0	0.0593554	0.121679	-0.052895	-0.0619024	0.0285691	0.0143553	0.00144204		0.068966	0.0275674	0.57713	0.0275674	1.01929	76253709	heat shock cognate 71 kDa protein [Bos taurus]	23.69	5	9	13	15	8	46.5	8	15.7	8	15.5	8	39.6	8	11.9	8	27.5	8	50.7	8	21.1	8	18.8	650	71.2	5.52	23.89
0.0257376	0.181421	0.0214797	-0.0484122	-0.0365258	0.117695	-0.0335695	0.0157831	0.0551957		0.0758859	0.0332005	0.646375	0.0332005	1.02328	27806751	alpha-2-HS-glycoprotein precursor [Bos taurus]	20.61	1	7	7	11	10	38.3	10	37.7	10	42.1	10	11	10	29.5	10	17.2	10	42.6	10	32.6	10	29.1	359	38.4	5.5	19.27
-0.22095	-0.0816138	0.0496307	0.0356239	0.159629	0.341416	-0.134477	-0.00433462	0.154454		0.170755	0.0332642	0.240298	0.0332642	1.02332	982987321	PREDICTED: CD109 antigen isoform X3 [Bos taurus]	2.9	3	3	3	3	1		1		1		1		1		1		1		1		1		1345	150.7	5.45	0
0.0214797	0.0370308	-0.163268	0.116365	0.117695	-0.0320937	0.128293	0.137504	-0.0365258		0.1011	0.0362755	0.504285	0.0362755	1.02546	148238273	inter-alpha-trypsin inhibitor heavy chain H2 precursor [Bos taurus]	2.11	1	2	2	2	2	29	2	0.7	2	1.7	2	3.8	2	32.3	2	35	2	11.5	2	16.5	2	19	946	106.1	7.94	4.86
-0.0634091	-0.0232697	0.0894982	0.0551957	0.133564	0.100305	-0.112475	0.0157831	0.149259		0.0904945	0.0382723	0.619442	0.0382723	1.02688	41386778	mucin-1 precursor [Bos taurus]	9.48	2	5	5	8	6	20.7	6	21.7	6	36.7	6	30.8	6	20	6	22.9	6	33.2	6	23.3	6	30.1	580	58.1	7.28	13.1
-0.199255	0.0786098	-0.0969617	0.0172092	0.159629	-0.00868222	0.051024	0.317304	0.0565835		0.146612	0.0417178	0.378688	0.0417178	1.02934	741980390	PREDICTED: cystatin-M-like [Bos taurus]	36.24	1	5	5	8	7	13.2	7	49.7	7	69.9	7	30.1	7	10.7	7	11.9	7	25.6	7	20.5	7	23.8	149	16.3	7.74	23.55
0.141433	0.0551957	0.219091	-0.018878	-0.125006	-0.013043	0.0143553	-0.0335695	0.157044		0.109385	0.0440691	0.582844	0.0440691	1.03102	528981276	PREDICTED: fibrinogen gamma-B chain isoform X1 [Bos taurus]	25.52	2	8	8	15	10	29	10	27.5	10	27.4	10	27.5	10	33.9	10	37.5	10	32.5	10	69.7	10	23.2	435	49.1	5.87	28.13
0.15056	-0.202572	-0.296899	0.361768	0.182692	0.0690147	0.0758749	0.0745054	0.0143553		0.197454	0.0476999	0.310449	0.0476999	1.03362	985701132	serpin A3-7-like precursor [Bos taurus]	12.56	1	4	6	9	4	29.1	4	21.6	4	38.6	4	12.2	4	26.6	4	24.8	4	8.1	4	10.5	4	10.9	414	46.7	6.42	19.38
0.0172092	-0.0262051	-0.0232697	0.146655	-0.0588937	0.104337	0.0635029	0.0621218	0.171207		0.0801708	0.0507405	1.02616	0.0507405	1.0358	156120795	sulfhydryl oxidase 1 precursor [Bos taurus]	25.04	2	12	12	20	17	32.9	17	23.7	17	27.3	17	20.6	17	21.7	17	23.1	17	24.2	17	27.8	17	21.9	567	62.9	9.07	43.62
-0.275786	1.03914	-1.51046	0.715454	1.73075	-0.766112	0.0214797	0.917623	-1.40736		1.13638	0.0516361	0.048207	0.0516361	1.03644	56710317	keratin, type II cytoskeletal 5 [Bos taurus]	6.49	16	3	4	5	3	10	3	38.5	3	32	3	13	3	7.8	3	66.6	3	41.9	3	44.8	3	5.4	601	62.9	7.81	4.79
-0.37146	-0.428566	0.124328	0.246104	0.173767	0.778209	-0.161653	-0.227692	0.353888		0.388965	0.0541027	0.162762	0.0541028	1.03821	27807337	cathelicidin-4 precursor [Bos taurus]	20.83	1	2	2	2	2	25	2	100.3	2	22.8	2	22.7	2	37.7	2	24.8	2	5.2	2	57.8	2	7.3	144	16.5	6.64	5.31
-0.106249	-0.0709665	-0.134477	0.0172092	0.0384361	0.0257376	0.243669	0.271426	0.23634		0.156354	0.0579027	0.524554	0.0579027	1.04095	122692579	PDZ domain-containing protein GIPC2 [Bos taurus]	12.14	1	3	3	3	2	27.6	2	53.9	2	33.3	2	22.9	2	0.8	2	17.4	2	16.2	2	7.3	2	10.8	313	34.5	6.15	2.32
-0.413115	-0.477944	0.23634	0.134878	0.0454429	0.368489	-0.0740006	0.204141	0.498761		0.331005	0.0581102	0.212746	0.0581102	1.0411	94966763	haptoglobin precursor [Bos taurus]	12.97	1	5	5	5	5	73.8	5	9.7	5	18.9	5	7	5	31.9	5	48.5	5	12.8	5	41.8	5	93.2	401	44.8	7.71	6.77
-0.289827	-0.498179	0.176323	0.356144	0.134878	0.859174	-0.155213	-0.369595	0.331132		0.430674	0.0605376	0.164721	0.0605376	1.04285	27807289	annexin A2 [Bos taurus]	6.78	1	2	2	2	1		1		1		1		1		1		1		1		1		339	38.6	7.31	0
0.0908535	0.200379	0.0257376	0.145351	0.107018	0.129613	0.0635029	-0.0603973	-0.152003		0.109325	0.0611172	0.879293	0.0611172	1.04327	528977146	PREDICTED: nucleobindin-2 isoform X1 [Bos taurus]	40.48	1	14	15	20	16	28.3	16	46.8	16	18.5	16	41.3	16	37.7	16	58.1	16	29.6	16	37.7	16	27.3	415	49.2	5.25	40.19
0.0356239	0.0758749	-0.0923401	0.159629	0.0867838	0.0356239	0.217851	0.0342158	-0.00288824		0.0900111	0.0611527	1.11982	0.0611527	1.0433	95147674	complement factor B precursor [Bos taurus]	21.68	1	13	13	15	12	25.3	12	17	12	28.6	12	18	12	14.8	12	16.7	12	22.3	12	24.9	12	43.8	761	85.3	7.68	23.95
0.159629	0.630405	0.141433	-0.720232	-0.263612	-0.703689	0.282143	0.746743	0.284514		0.525591	0.0619261	0.134971	0.0619261	1.04386	114050753	protein HP-25 homolog 1 precursor [Bos taurus]	21.7	1	2	2	2	1		1		1		1		1		1		1		1		1		212	22.5	7.46	2.71
0.123004	0.321928	0.154454	-0.168123	0.0482362	-0.163268	-0.0101344	0.212881	0.0384361		0.162883	0.0619348	0.542147	0.0619348	1.04386	41386685	thrombospondin-1 precursor [Bos taurus]	4.02	1	5	5	5	5	22.1	5	18	5	29	5	6.4	5	9.6	5	26.5	5	40.5	5	6.7	5	40.1	1170	129.5	4.97	7.69
0.27739	-0.0923401	0.178874	0.0962619	-0.0335695	-0.0306193	0.185232	0.0468402	-0.0588937		0.128829	0.0632417	0.747014	0.0632417	1.04481	27808640	peptidoglycan recognition protein 1 precursor [Bos taurus]	23.68	1	5	5	7	5	11.3	5	37.3	5	29.9	5	27.7	5	46.7	5	12.5	5	11.7	5	22.5	5	5.9	190	21	9.5	9.23
-0.0014434	-0.152003	0.00288247	0.253384	-0.0892673	0.173767	0.176323	0.117695	0.0908535		0.13337	0.0635768	0.719959	0.0635768	1.04505	982961939	PREDICTED: inter-alpha-trypsin inhibitor heavy chain H4 isoform X2 [Bos taurus]	16.57	3	13	13	18	14	31.9	14	44.2	14	22.6	14	47.5	14	28.6	14	23.7	14	22.8	14	29.9	14	20.3	899	99.6	6.39	33.85
-0.268817	-0.0469211	0.0867838	-0.145605	0.0621218	0.246104	0.0214797	0.23634	0.397255		0.207135	0.0654157	0.430447	0.0654157	1.04639	741964387	PREDICTED: rho GDP-dissociation inhibitor 1 isoform X1 [Bos taurus]	14.22	1	2	2	2	2	47.5	2	30.2	2	6.8	2	1.9	2	13.7	2	37.7	2	37.8	2	55.8	2	86.8	204	23.4	5.2	0
0.115033	0.0593554	-0.0908029	0.27858	0.209141	0.108357	0.0579701	-0.00433462	-0.128156		0.13096	0.0672381	0.790328	0.0672381	1.04771	27806081	peroxiredoxin-1 [Bos taurus]	6.03	3	2	2	2	2	20.2	2	11.6	2	12.4	2	1.4	2	10	2	9.2	2	1.4	2	7.1	2	6.3	199	22.2	8.62	1.99
0.306845	0.324235	0.192825	-0.171368	-0.187707	-0.236164	0.159629	0.217851	0.0356239		0.219455	0.0713078	0.445859	0.0713078	1.05067	27807367	14-3-3 protein zeta/delta [Bos taurus]	13.88	1	3	3	3	3	4.9	3	26	3	8.1	3	1.3	3	4.1	3	7.4	3	5.5	3	6.7	3	2.3	245	27.7	4.79	8.16
0.051024	-0.0785636	-0.109359	0.325386	0.261832	0.201634	0.0271541	0.0370308	-0.0724828		0.156985	0.0715173	0.680085	0.0715173	1.05082	28195402	allergen Bos d 2 precursor [Bos taurus]	29.07	1	5	5	5	4	34	4	6.9	4	35.8	4	28.4	4	9.5	4	26.2	4	4	4	26.6	4	8.2	172	19.5	4.7	5.79
-0.123434	0.16221	0.275007	-0.115597	0.215368	0.0468402	-0.0603973	0.329985	-0.0709665		0.176223	0.0732239	0.605861	0.0732239	1.05207	529012269	PREDICTED: neutral alpha-glucosidase AB isoform X1 [Bos taurus]	8.69	2	6	6	7	5	8.4	5	44.7	5	9.6	5	11	5	24.7	5	15.1	5	12.5	5	24.5	5	20.4	944	106.9	6.15	7.99
0.0690147	0.0551957	0.117695	0.0524158	0.249749	0.185232	-0.145605	0.0384361	0.0593554		0.109369	0.0757209	1.14603	0.0757209	1.05389	164518978	acyl-CoA-binding protein [Bos taurus]	51.72	1	3	3	3	3	35.6	3	9	3	14	3	79	3	5.4	3	9.1	3	4.6	3	7.3	3	16.2	87	10	6.57	4.32
0.253384	0.0200577	0.104337	0.228973	0.0384361	-0.00723156	0.133564	-0.107803	0.0398403		0.114836	0.0781729	1.12254	0.0781729	1.05568	297483971	PREDICTED: HHIP-like protein 2 [Bos taurus]	22.19	2	19	19	28	25	27.6	25	21.9	25	26.6	25	25.3	25	32	25	17.7	25	22.7	25	20	25	31.8	766	85.9	9.29	59.42
0.335712	-0.1976	-0.0573916	0.331132	-0.172994	0.100305	0.379621	-0.118727	0.124328		0.22914	0.0804873	0.491108	0.0804873	1.05738	982928512	PREDICTED: alpha-S2-casein isoform X1 [Bos taurus]	67.14	1	2	34	299	6	27.7	6	8.6	6	23.4	6	17	6	14.6	6	17.9	6	10.3	6	18.9	6	18.5	213	25	8.66	429.75
0.0114957	-0.0619024	0.145351	0.0200577	-0.112475	0.24245	0.207893	0.0129261	0.289244		0.1417	0.0838934	0.944558	0.0838934	1.05987	77736171	hemopexin precursor [Bos taurus]	18.3	1	6	6	10	6	77	6	42.6	6	41.2	6	22.4	6	19.4	6	19.1	6	14.5	6	2.5	6	17.4	459	52.2	7.8	19.07
0.550901	1.01578	0.62854	-0.481968	-0.0306193	-0.367732	-0.367732	0.0908535	-0.270556		0.530338	0.0852745	0.192155	0.0852745	1.06089	226373737	serpin A3-2 precursor [Bos taurus]	22.14	2	3	10	20	2	12.6	2	71.9	2	48.5	2	24	2	28.9	2	9.8	2	12.9	2	72.2	2	48.8	411	46.2	5.99	23.71
0.280956	0.157044	0.333424	0.113701	0.0949116	0.151859	-0.100051	-0.129734	-0.0923401		0.166687	0.0899744	0.841535	0.0899744	1.06435	982998659	PREDICTED: Ig heavy chain Mem5-like [Bos taurus]	32.82	3	3	7	54	6	78.8	6	42.6	6	69.4	6	34.1	6	31.7	6	19.2	6	41.3	6	28.1	6	38.4	262	27.3	8.16	134.48
0.0257376	-0.242977	-0.508403	0.934328	0.651683	0.437228	0.119024	-0.15682	-0.394032		0.489609	0.0961965	0.242726	0.0961965	1.06895	118151330	14-3-3 protein theta [Bos taurus]	8.98	5	2	2	3	1		1		1		1		1		1		1		1		1		245	27.7	4.78	2.42
-0.0232697	0.121679	0.0229004	0.250962	0.291604	0.426533	-0.137648	0	-0.0724828		0.188387	0.0978086	0.801477	0.0978086	1.07015	741974179	PREDICTED: G-protein coupled receptor family C group 5 member B isoform X1 [Bos taurus]	6.72	1	3	3	3	3	47.8	3	11.6	3	75.6	3	20	3	8.6	3	10.1	3	55	3	17.7	3	79.3	387	43	7.62	8.6
0.265437	0.342555	0.214125	-0.104697	0.00432164	-0.237864	0.164786	0.199123	0.051024		0.187368	0.0998678	0.828313	0.0998678	1.07168	27807521	prostaglandin-H2 D-isomerase precursor [Bos taurus]	18.32	1	5	5	12	7	51.1	7	15.8	7	55.1	7	37.3	7	37.1	7	43.6	7	43	7	26.9	7	52.1	191	21.2	6.9	16.71
-0.142417	0.182692	0.254594	0.124328	0.0313951	0.121679	-0.0203404	0.204141	0.158337	+	0.124488	0.101601	1.39757	0.101601	1.07296	82697389	apolipoprotein A-IV precursor [Bos taurus]	29.47	3	9	9	10	8	24.4	8	49.2	8	32.8	8	18.1	8	31.5	8	15.5	8	27.2	8	29.1	8	25.3	380	43	5.4	15.12
0.0690147	0.153157	0.149259	-0.0101344	0.0426443	0.105678	0.0827026	0.107018	0.232661	+	0.0702649	0.103556	2.65317	0.103556	1.07442	27805809	fatty acid-binding protein, heart [Bos taurus]	87.97	4	16	16	40	36	26.2	36	40.5	36	28.3	36	28.6	36	28.4	36	22	36	31	36	35.6	36	27.4	133	14.8	7.34	98.58
-0.0862011	0.283329	0.0989585	0.284514	0.27739	0.312665	-0.1976	0.172487	-0.155213		0.205264	0.110037	0.834299	0.110037	1.07926	157428086	ras-related protein Rab-8A [Bos taurus]	21.26	29	3	5	8	3	0.8	3	17.6	3	13.2	3	7.1	3	2	3	34.8	3	19.4	3	19.4	3	30.7	207	23.7	9.06	14.3
0.591679	-0.263612	0.314986	0.23634	-0.494109	-0.0424568	0.412511	-0.110916	0.350497		0.356358	0.110547	0.421054	0.110547	1.07964	300795871	dnaJ homolog subfamily B member 9 precursor [Bos taurus]	24.22	1	5	5	8	4	35.7	4	81.2	4	72.9	4	33.4	4	196.3	4	49.4	4	26.6	4	59.4	4	46.8	223	25.7	7.97	9.18
0.253384	0.31034	0.0271541	0.0186342	0.192825	-0.0634091	0.138814	0.311503	-0.161653		0.168786	0.114177	1.1139	0.114177	1.08236	77736201	gelsolin isoform b [Bos taurus]	17.37	4	12	12	13	11	27	11	25.6	11	29	11	41.2	11	43.7	11	42	11	28.8	11	45.4	11	21.3	731	80.7	5.78	23.46
0.0648829	0.141433	-0.0320937	0.37629	0.488515	0.261832	-0.0831412	-0.0892673	-0.0816138		0.216165	0.116315	0.838225	0.116315	1.08396	62751593	profilin-1 [Bos taurus]	30.71	1	5	5	5	3	17.9	3	72.6	3	25.2	3	5.1	3	12.9	3	34.7	3	16.9	3	9	3	13.6	140	15	8.28	0
-0.373327	0.297485	-0.16004	0.255803	0.0854246	0.190299	0.0129261	0.633199	0.120352		0.28563	0.118013	0.601565	0.118013	1.08524	41386723	mucin-15 precursor [Bos taurus]	10.61	3	3	3	3	3	4.8	3	24	3	17.9	3	20.2	3	24.6	3	18.9	3	22.9	3	5.5	3	9.6	330	35.7	5.02	5.16
0.21661	-0.00723156	0.195348	0.182692	-0.0439433	0.153157	0.206643	0.0342158	0.16221	+	0.0998188	0.122189	2.20146	0.122189	1.08839	741926361	PREDICTED: ras-related protein Rap-1b isoform X1 [Bos taurus]	26.63	3	4	4	5	4	9.1	4	21.3	4	23.5	4	12.1	4	21.9	4	24.1	4	13.5	4	25.6	4	27.9	184	20.8	5.78	3.3
-0.444184	-0.251539	0.385155	0.0370308	0.0607391	0.374066	0.227741	0.259423	0.482332		0.308958	0.12564	0.589703	0.12564	1.09099	114051808	complement component C7 precursor [Bos taurus]	3.8	1	3	3	3	3	5.5	3	22	3	31.5	3	5.3	3	21.4	3	25.6	3	9.9	3	26.2	3	6.9	843	93	7.11	6.35
-0.152003	0.487486	0.105678	-0.0649175	0.410341	0.258217	-0.128156	0.257011	-0.0101344		0.235411	0.12928	0.859905	0.12928	1.09375	164450481	kininogen-2 isoform II precursor [Bos taurus]	11.31	1	2	7	8	3	12	3	0.8	3	16.5	3	19.7	3	13.3	3	16	3	10.8	3	3.8	3	38.6	619	68.7	6.57	15.42
0.0524158	0.301002	0.00144204	-0.07552	0.365133	0.0935602	0.00863037	0.358396	0.0854246	+	0.165634	0.132276	1.36191	0.132276	1.09602	528953246	PREDICTED: alpha-S1-casein isoform X13 [Bos taurus]	88.7	1	4	22	832	37	39.4	37	32	37	33.6	37	42.6	37	37.2	37	34.3	37	33.1	37	32.9	37	33.1	177	20.2	5.41	1682.69
0.134878	0.187768	0.201634	0.0229004	0.209141	0.295135	0.0398403	0.115033	0.0894982	+	0.0878419	0.143981	2.93255	0.143981	1.10495	115496418	inter-alpha-trypsin inhibitor heavy chain H1 precursor [Bos taurus]	7.4	2	6	6	6	5	32	5	7	5	28.7	5	52.6	5	22.4	5	41	5	19.5	5	6.6	5	29.8	906	101.2	7.4	8.01
0.392867	0.154454	0.24732	-0.00868222	0.186501	0.257011	0.137504	-0.0816138	0.0384361	+	0.146889	0.147088	1.77042	0.147088	1.10733	114050715	moesin [Bos taurus]	14.56	2	3	9	10	3	2.7	3	50.5	3	59.6	3	1.5	3	47	3	15.6	3	27.1	3	89.8	3	101	577	67.9	6.16	10.16
-0.0454315	0.145351	0.0328061	0.175045	0.350497	0.288063	0.0496307	0.233888	0.147958	+	0.126919	0.15309	2.16773	0.15309	1.11195	332205887	laminin subunit gamma-1 precursor [Bos taurus]	1.8	1	2	2	2	2	6.9	2	2.9	2	17.6	2	32.5	2	36.9	2	21.4	2	27.5	2	31.8	2	16.6	1608	177.5	5.17	3.04
0.452068	-0.100051	0.0662615	0.271426	-0.295128	-0.0785636	0.665393	0.105678	0.298658		0.299052	0.153971	0.793108	0.153971	1.11263	114052298	apolipoprotein A-II precursor [Bos taurus]	28	1	2	2	3	2	3.6	2	31.6	2	23.3	2	31.7	2	3.5	2	53.7	2	28.6	2	69.1	2	8.7	100	11.2	8.1	0
0.111031	-0.132894	0.0370308	0.627607	0.14274	0.147958	0.464668	0.0370308	-0.0014434		0.238854	0.159303	1.09468	0.159303	1.11675	741957421	PREDICTED: immunoglobulin lambda-like polypeptide 1 isoform X1 [Bos taurus]	49.15	2	5	9	56	8	61	8	66.8	8	40.8	8	44.2	8	18.6	8	32.1	8	47.2	8	24.7	8	28.3	236	24.7	7.97	134.58
0.180148	0.0922074	0.041243	0.171207	0.157044	0.0551957	0.259423	0.331132	0.24123	+	0.0968994	0.16987	3.11618	0.16987	1.12496	115495027	78 kDa glucose-regulated protein precursor [Bos taurus]	17.1	1	9	10	12	8	35.2	8	23.3	8	24.4	8	36.1	8	23.7	8	44.5	8	35.9	8	39.7	8	23.6	655	72.4	5.16	13.76
0.189034	0.151859	0.178874	0.171207	0.120352	0.196607	0.185232	0.141433	0.195348	+	0.0265402	0.169994	7.2535	0.169994	1.12505	32401410	immunoglobulin J chain precursor [Bos taurus]	14.65	1	2	2	3	2	0.7	2	22.3	2	17.9	2	4	2	25.8	2	14.5	2	6.3	2	28.2	2	12.2	157	17.8	5.22	6.94
0.605968	0.230203	0.820485	-0.155213	-0.545824	0.0962619	0.215368	-0.166503	0.449958		0.423387	0.172301	0.590248	0.172301	1.12685	114051137	tetranectin precursor [Bos taurus]	17.33	1	2	2	3	1		1		1		1		1		1		1		1		1		202	22.1	5.64	7.81
0.397255	-0.0469211	0.428678	0.305679	-0.153607	0.374066	0.228973	-0.222633	0.280956		0.249976	0.176938	1.1774	0.176938	1.13048	528990360	PREDICTED: IST1 homolog isoform X3 [Bos taurus]	5.74	5	2	2	2	2	5.9	2	0.7	2	7.2	2	2.3	2	4.3	2	10.9	2	13	2	6.4	2	0.2	296	31.8	4.77	3.56
0.430821	0.21661	0.0690147	0.258217	0.0285691	-0.0679388	0.411426	0.190299	0.0703893	+	0.17057	0.178601	1.86077	0.178601	1.13179	156120591	syntaxin-3 [Bos taurus]	6.23	1	2	2	2	2	33.8	2	1.9	2	32.7	2	10.5	2	24.7	2	9.5	2	7.6	2	27.7	2	6.6	289	33.2	5.36	1.96
0.0496307	0.145351	0.276199	0.0935602	0.151859	0.266637	0.351628	0.0935602	0.201634	+	0.100378	0.181118	3.19653	0.181118	1.13376	114053019	alpha-1B-glycoprotein precursor [Bos taurus]	13.32	1	4	4	6	3	6.1	3	6.8	3	34.5	3	9.2	3	40.7	3	47.4	3	13.5	3	11.1	3	12.7	503	53.5	5.43	12.02
0.173767	0.0827026	0.163499	0.158337	0.151859	0.257011	0.205393	0.205393	0.248535	+	0.053477	0.182944	5.15548	0.182944	1.1352	78365297	glycerol-3-phosphate dehydrogenase [NAD(+)], cytoplasmic [Bos taurus]	10.89	1	3	3	3	3	26.6	3	37.5	3	2.8	3	19.8	3	9.5	3	23.8	3	19.8	3	9.5	3	28.1	349	37.7	6.89	4.91
-0.254978	-0.1976	0.0356239	-0.077041	0.0962619	0.392867	0.372952	0.396159	0.892974		0.364548	0.184135	0.774283	0.184135	1.13614	150247129	protocadherin gamma-A2 precursor [Bos taurus]	4.72	1	3	3	3	3	16.8	3	24.6	3	45.2	3	6.7	3	17.2	3	22.9	3	2.5	3	14.9	3	18.5	826	90.4	4.82	0
0.0157831	0.0840642	0.0426443	0.16221	0.21661	0.225275	0.27858	0.340277	0.325386	+	0.119755	0.18787	2.81563	0.18787	1.13908	165905571	cytosol aminopeptidase [Bos taurus]	5.78	1	2	2	2	2	15.4	2	20.4	2	47.6	2	22	2	27.1	2	55.3	2	9.6	2	14.7	2	41.1	519	56.3	6.48	2.31
0.379621	0.105678	-0.0694519	0.53107	0.0186342	-0.0380064	0.202888	0.453122	0.130931	+	0.218217	0.190498	1.51284	0.190498	1.14116	27807341	cathelicidin-1 precursor [Bos taurus]	30.97	1	4	4	7	5	28.3	5	66.7	5	8.1	5	29.9	5	95.2	5	25.2	5	62.2	5	50.7	5	26	155	17.6	7.65	15.82
0.204141	0.284514	0.243669	0.163499	0.230203	0.238787	0.107018	0.181421	0.167358	+	0.0534145	0.20229	5.48833	0.20229	1.15052	75812938	dipeptidyl peptidase 1 precursor [Bos taurus]	4.1	1	2	2	2	2	6.4	2	18.8	2	1.3	2	19.6	2	5.6	2	14.4	2	9.8	2	15.3	2	4.7	463	51.9	7.62	5.12
0.222805	0.133564	0.0758749	0.328837	0.248535	0.120352	0.320773	0.212881	0.195348	+	0.0866217	0.206552	4.01435	0.206552	1.15393	741886482	PREDICTED: neutrophil gelatinase-associated lipocalin [Bos taurus]	42.71	1	7	7	12	8	26.7	8	21.9	8	24.4	8	43.5	8	31	8	17.1	8	39.8	8	21.8	8	20.6	199	22.9	9.32	15.94
0.396159	0.336855	0.265437	0.176323	0.192825	0.145351	0.217851	0.109695	0.0342158	+	0.112041	0.208301	3.28078	0.208301	1.15533	27806789	transthyretin precursor [Bos taurus]	16.33	1	3	3	6	6	13.3	6	10.7	6	21	6	25.6	6	15.5	6	17.2	6	41.7	6	18.3	6	37.2	147	15.7	6.3	13.8
0.217851	0.176323	0.167358	0.138814	0.16221	0.201634	0.175045	0.356144	0.304511	+	0.0724023	0.211099	4.64124	0.211099	1.15757	982959523	PREDICTED: complement component C9 isoform X1 [Bos taurus]	9.67	1	5	5	6	4	23.9	4	19.5	4	22.4	4	15.6	4	41.5	4	15.5	4	21.3	4	19.5	4	24.5	548	62	5.9	4.55
0.390668	0.285698	0.457332	0.169925	0.0271541	-0.137648	0.167358	0.275007	0.289244	+	0.182904	0.21386	2.09756	0.21386	1.15979	27806815	plasminogen precursor [Bos taurus]	5.05	2	4	4	4	3	22.9	3	19.7	3	41.4	3	1.8	3	15.3	3	9.6	3	40.5	3	59	3	4.4	812	91.2	7.5	4.4
0.368489	0.232661	0.254594	0.343692	0.228973	0.366252	0.120352	-0.0159575	0.0813396	+	0.134633	0.220044	2.92483	0.220044	1.16477	156120885	CD5 antigen-like precursor [Bos taurus]	8.43	3	4	4	8	8	29.1	8	16.9	8	25.2	8	19.3	8	7.3	8	19.5	8	16	8	3.3	8	24.3	451	50.2	5.39	10.38
0.0635029	0.185232	-0.0439433	0.163499	0.271426	0.0922074	0.420078	0.535058	0.333424	+	0.183545	0.224498	2.19961	0.224498	1.16837	27805889	guanine nucleotide-binding protein G(o) subunit alpha [Bos taurus]	7.06	15	2	2	2	1		1		1		1		1		1		1		1		1		354	40.1	5.53	2.28
-0.365871	-0.327348	-0.0862011	0.390668	0.414677	0.706641	0.357271	0.388465	0.656268		0.399271	0.237174	0.948473	0.237174	1.17868	60592792	heat shock protein HSP 90-alpha [Bos taurus]	4.64	2	2	3	3	2	25.1	2	1.8	2	22.2	2	40.9	2	12.8	2	37.8	2	38.8	2	10.9	2	35.6	733	84.7	5.01	1.86
0.372952	0.311503	0.49774	-0.0291463	-0.104697	0.132248	0.302173	0.233888	0.446786	+	0.205775	0.240383	2.09553	0.240383	1.18131	27807111	spermadhesin-1 precursor [Bos taurus]	14.18	1	2	2	2	2	4.5	2	20.9	2	41.8	2	19.3	2	36.5	2	59.2	2	32.3	2	50.6	2	75.5	134	15	5.16	3.97
0.519039	0.461529	0.491597	0.305679	0.232661	0.313826	0.0635029	-0.0014434	0.0565835	+	0.198194	0.271441	2.46895	0.271441	1.20701	27806675	cystatin-C precursor [Bos taurus]	42.57	1	3	3	8	2	16.4	2	50.9	2	27.8	2	15.2	2	49.6	2	26.7	2	27.2	2	5	2	15.8	148	16.3	9.04	14.52
0.324235	0.140124	0.207893	0.302173	0.104337	0.221568	0.479231	0.289244	0.38405	+	0.118104	0.272539	3.91473	0.272539	1.20793	155372309	mammaglobin-A precursor [Bos taurus]	28.26	2	3	3	3	3	3.7	3	6.5	3	5.2	3	49.5	3	46.8	3	35.3	3	29.9	3	25.1	3	14.5	92	10.4	5.11	5.02
0.0271541	0.505891	-0.628162	0.507922	0.97159	-0.110916	0.452068	0.922959	-0.182786		0.53381	0.273969	0.789955	0.273969	1.20913	262118301	keratin, type I cytoskeletal 14 [Bos taurus]	7.13	19	2	5	6	2	7.4	2	25.6	2	5.9	2	5.7	2	23.8	2	7.6	2	5.3	2	12.7	2	18.7	477	51.8	5.16	13.82
-0.0649175	0.180148	-0.0262051	0.298658	0.530071	0.374066	0.308011	0.546956	0.367371	+	0.21625	0.279351	2.32741	0.279351	1.21365	27806443	ras-related C3 botulinum toxin substrate 1 precursor [Bos taurus]	17.71	7	2	3	3	2	20.6	2	10.9	2	5.8	2	34.9	2	45.5	2	51.4	2	39.4	2	50.2	2	56.4	192	21.4	8.5	5.51
0.380729	0.327687	0.212881	0.117695	0.37629	0.288063	0.27858	0.414677	0.266637	+	0.092631	0.295915	4.93371	0.295915	1.22766	528988998	PREDICTED: ubiquitin [Bos taurus]	61.04	5	4	4	8	8	37.1	8	5.6	8	8.7	8	23.4	8	35.2	8	22.1	8	30.2	8	13.5	8	4.8	77	8.6	7.18	12.27
0.0949116	0.377401	0.736388	0.0635029	0.331132	0.741575	-0.202572	0.0717627	0.458382	+	0.320165	0.296943	1.62276	0.296943	1.22854	528937964	PREDICTED: inhibitor of carbonic anhydrase isoform X1 [Bos taurus]	4.41	1	2	3	3	1		1		1		1		1		1		1		1		1		703	77.7	7.31	6.19
0.468844	0.24123	0.439357	0.283329	-0.0862011	0.370722	0.356144	0.23634	0.382944	+	0.165791	0.29919	3.19694	0.29919	1.23045	297480019	PREDICTED: beta-2-microglobulin [Bos taurus]	57.63	1	6	6	10	8	57.5	8	54.1	8	75.5	8	28.4	8	38.3	8	25.5	8	53	8	20.8	8	55.5	118	13.7	8	19.66
0.687956	0.378512	0.538041	0.210389	-0.114035	0.231432	0.356144	0.367371	0.233888	+	0.225155	0.321078	2.56953	0.321078	1.24926	99028963	5'-nucleotidase precursor [Bos taurus]	16.55	2	6	6	9	5	41.1	5	18.2	5	23.6	5	27.2	5	23.2	5	5.3	5	26.3	5	23.9	5	10.8	574	62.9	6.95	18.4
0.214125	0.267835	-0.112475	0.327687	0.641546	0.521051	0.368489	0.619178	0.343692	+	0.230895	0.35457	2.75952	0.35457	1.2786	254304479	histatherin precursor [Bos taurus]	39.66	1	2	2	5	4	20.5	4	8	4	22.2	4	42.2	4	33.5	4	8.4	4	20.9	4	31.9	4	32.6	58	7.2	10.23	10.05
0.370722	0.421156	0.108357	0.496718	0.534062	0.271426	0.436162	0.480265	0.194087	+	0.146293	0.368106	4.17937	0.368106	1.29066	148230374	protein disulfide-isomerase A3 precursor [Bos taurus]	4.55	1	2	2	2	2	2.2	2	5.4	2	33.6	2	20.2	2	28.2	2	59.4	2	1.4	2	9	2	37.5	505	56.9	6.81	2.74
0.739848	0.222805	0.290424	0.71721	0.185232	0.304511	0.604071	0.0799754	0.175045	+	0.250167	0.368791	2.65385	0.368791	1.29127	165973998	protein S100-A8 [Bos taurus]	26.97	1	2	2	2	2	37.3	2	51.3	2	5.6	2	25.3	2	38.5	2	5.6	2	48.1	2	63	2	15.2	89	10.5	5.26	0
0.611645	0.818851	0.482332	0.436162	0.629473	0.342555	0.0384361	0.237564	-0.0709665	+	0.287791	0.391783	2.45414	0.391783	1.31201	139947602	cathepsin L1 precursor [Bos taurus]	7.21	2	2	2	2	2	2.6	2	1.1	2	23.2	2	51.5	2	53.3	2	28.9	2	6.4	2	7.9	2	13.9	333	37.1	6.89	3.41
0.718964	0.648926	0.517024	0.350497	0.265437	0.261832	0.427606	0.487486	0.455229	+	0.156902	0.459222	4.6534	0.459222	1.3748	347300329	mammary serum amyloid A3.2 precursor [Bos taurus]	42.75	1	2	4	6	3	2.3	3	9.1	3	1	3	9.1	3	2.2	3	10.3	3	24.1	3	7.4	3	1.1	131	14.6	9.42	11.08
-0.0908029	1.28688	0.248535	0.0172092	1.37962	0.391768	-0.166503	1.20351	0.191563	+	0.620899	0.495754	1.36159	0.495754	1.41006	87196497	beta-lactoglobulin precursor [Bos taurus]	86.52	12	2	28	912	1		1		1		1		1		1		1		1		1		178	19.9	5.02	1612.14
1.07998	0.578214	0.575312	0.598365	0.0827026	0.129613	0.878137	0.369606	0.393965	+	0.323372	0.520655	2.88465	0.520655	1.43461	982939710	PREDICTED: beta-lactoglobulin isoform X1 [Bos taurus]	86.52	12	2	28	904	2	59.9	2	28.8	2	28	2	36.5	2	8.3	2	7.5	2	84.8	2	49.2	2	48.2	178	19.9	5.02	1602.68
1.31499	0.290424	0.916859	1.00863	-0.0306193	0.646163	1.0229	-0.00868222	0.644318	+	0.475304	0.644998	2.44634	0.644998	1.56374	114052490	protein S100-A9 [Bos taurus]	12.24	2	2	2	2	2	1.6	2	11.1	2	24.1	2	18.3	2	5.4	2	7.2	2	22.3	2	35.8	2	50.2	147	16.4	6.8	0
1.28096	1.22219	1.87617	0.67084	0.598365	1.30217	0.559736	0.494672	1.17505	+	0.465453	1.02002	3.75949	1.02002	2.02795	195539525	primary amine oxidase, liver isozyme precursor [Bos taurus]	4.07	5	2	2	2	1		1		1		1		1		1		1		1		1		762	84.7	5.94	2.16
