# Supplementary material for: Proteomics Analysis Reveals Altered Nutrients in the Whey Proteins of Dairy Cow Milk with Different Thermal Treatments
Source: Molecules. 2021 Jul 30;26(15):4628. doi: 10.3390/molecules26154628 (PMC8347753; doi:10.3390/molecules26154628)
Supplement: Supplementary file 1 [file molecules-26-04628-s001.zip › Supplemental Table S3.xlsx]

## Sheet: p<0.05 and fold change>1.2
The information of differentially expressed whey proteins after UHT thermal treatment compared with pasteurization
Gene Symbol	up-regulated	UHT/pasteurization fold change
CST3	cystatin-C precursor [Bos taurus]	1.20701
SCGB2A2	mammaglobin-A precursor [Bos taurus]	1.20793
KRT14	keratin, type I cytoskeletal 14 [Bos taurus]	1.20913
RAC1	ras-related C3 botulinum toxin substrate 1 precursor [Bos taurus]	1.21365
LOC101902760	PREDICTED: ubiquitin [Bos taurus]	1.22766
LOC525947	PREDICTED: inhibitor of carbonic anhydrase isoform X1 [Bos taurus]	1.22854
LOC783680	PREDICTED: beta-2-microglobulin [Bos taurus]	1.23045
NT5E	5'-nucleotidase precursor [Bos taurus]	1.24926
HSTN	histatherin precursor [Bos taurus]	1.2786
PDIA3	protein disulfide-isomerase A3 precursor [Bos taurus]	1.29066
S100A8	protein S100-A8 [Bos taurus]	1.29127
CTSL	cathepsin L1 precursor [Bos taurus]	1.31201
M-SAA3.2	mammary serum amyloid A3.2 precursor [Bos taurus]	1.3748
PAEP	beta-lactoglobulin precursor [Bos taurus]	1.41006
PAEP	PREDICTED: beta-lactoglobulin isoform X1 [Bos taurus]	1.43461
S100A9	protein S100-A9 [Bos taurus]	1.56374
SAO	primary amine oxidase, liver isozyme precursor [Bos taurus]	2.02795
Gene Symbol	down-regulated	UHT/pasteurization fold change
CSN1S2	alpha-S2-casein precursor [Bos taurus]	0.695695
ATP6AP2	renin receptor precursor [Bos taurus]	0.738801
SLC28A3	PREDICTED: solute carrier family 28 member 3 isoform X1 [Bos taurus]	0.742947
LOC100300806	PREDICTED: Ig heavy chain Mem5-like, partial [Bos taurus]	0.775016
CD14	monocyte differentiation antigen CD14 precursor [Bos taurus]	0.782471
RAB18	ras-related protein Rab-18 [Bos taurus]	0.791262
NELL2	protein kinase C-binding protein NELL2 precursor [Bos taurus]	0.807056
CTSD	cathepsin D precursor [Bos taurus]	0.813638
PSAP	prosaposin precursor [Bos taurus]	0.815954
RAB11A	ras-related protein Rab-11A [Bos taurus]	0.816972
C4BPA	PREDICTED: C4b-binding protein alpha chain isoform X6 [Bos taurus]	0.818554
CSN1S1	PREDICTED: alpha-S1-casein isoform X5 [Bos taurus]	0.823294
TIMP3	metalloproteinase inhibitor 3 precursor [Bos taurus]	0.826119
CRISP3	cysteine-rich secretory protein 3 precursor [Bos taurus]	0.826202
ENO1	PREDICTED: alpha-enolase isoform X1 [Bos taurus]	0.832573
